# Supplementary material for: Identification of Potential Therapeutic Targets on the Level of DNA/mRNAs, Proteins and Metabolites: A Systematic Mapping Review of Scientific Texts’ Fragments from Open Targets
Source: Curr Issues Mol Biol. 2023 Apr 13;45(4):3406–18. doi: 10.3390/cimb45040223 (PMC10137072; doi:10.3390/cimb45040223)
Supplement: Supplementary file 1 [file cimb-45-00223-s001.zip]

Archive with 4 entries (4 files):
- SupplementaryFile S1_questionary-nucleicAcids.html
- SupplementaryFile S2_questionary-proteins.html
- SupplementaryFile S3_questionary-metabolites.html
- SupplementaryTables.xlsx
