# Supplementary material for: Identification of Potential Therapeutic Targets on the Level of DNA/mRNAs, Proteins and Metabolites: A Systematic Mapping Review of Scientific Texts’ Fragments from Open Targets
Source: Curr Issues Mol Biol. 2023 Apr 13;45(4):3406–18. doi: 10.3390/cimb45040223 (PMC10137072; doi:10.3390/cimb45040223)
Supplement: Supplementary file 1 [file cimb-45-00223-s001.zip › SupplementaryTables.xlsx]

## Sheet: Table S1
Dictionary
word	category
\bgag\b	metabolites
\blos\b	metabolites
\blps\b	metabolites
\bpufa\b	metabolites
\bsugar\b	metabolites
activated nucleotide sugar	metabolites
adiposomes	metabolites
aglycon	metabolites
aldose	metabolites
alkaline degradation	metabolites
alkaline hydrolysis	metabolites
anomeric hydroxy group	metabolites
anomeric hydroxyl group	metabolites
carbohydrate	metabolites
carbohydrate-binding protein	metabolites
comparative glycoproteomics	metabolites
comparative proteoglycomics	metabolites
core oligosaccharide	metabolites
eicosanoids	metabolites
endometabolome	metabolites
excretion	metabolites
exometabolome	metabolites
fatty acids	metabolites
fatty acyls	metabolites
fingerprinting	metabolites
fluxomics	metabolites
footprinting	metabolites
glucuronide	metabolites
glycan	metabolites
glycan microarray	metabolites
glycan profiling	metabolites
glycan-binding protein	metabolites
glycerolipids	metabolites
glycerophospholipids	metabolites
glycoconjugate	metabolites
glycoform	metabolites
glycogene	metabolites
glycolipid	metabolites
glycome	metabolites
glycomics	metabolites
glycoprotein	metabolites
glycosaminoglycan	metabolites
glycosidase	metabolites
glycoside	metabolites
glycosidic hydroxy group	metabolites
glycosidic linkage	metabolites
glycosyl	metabolites
glycosylation	metabolites
glycosyltransferase	metabolites
hemiacetal	metabolites
hemiketal	metabolites
icosanoids	metabolites
ketose	metabolites
lectin	metabolites
lectin microarray	metabolites
lipid a	metabolites
lipid bodies	metabolites
lipid droplets	metabolites
lipid extraction	metabolites
lipid particles	metabolites
lipid profiling	metabolites
lipid remodelling	metabolites
lipidome	metabolites
lipidomics	metabolites
lipids	metabolites
lipooligosaccharide	metabolites
lipopolysaccharide	metabolites
lipopolysaccharidomics	metabolites
membrane rafts	metabolites
metabolic pathway	metabolites
metabolism	metabolites
metabolism quenching	metabolites
metabolite	metabolites
metabolite fingerprinting and footprinting	metabolites
metabolite profiling	metabolites
metabolome	metabolites
metabolomics	metabolites
molecular shape of lipids	metabolites
monosaccharide	metabolites
nucleotide sugar	metabolites
oil bodies	metabolites
oleosomes	metabolites
oligosaccharide	metabolites
o-polysaccharide	metabolites
plasma lipoproteins	metabolites
polyketides	metabolites
polysaccharide	metabolites
polyunsaturated fatty acids	metabolites
prenol lipids	metabolites
primary metabolits	metabolites
proteoglycan	metabolites
proteoglycomics	metabolites
proteolipids	metabolites
saccharide	metabolites
saccharolipids	metabolites
secondary metabolites	metabolites
shotgun lipidomics	metabolites
signalling lipids	metabolites
sphingolipids	metabolites
sterol lipids	metabolites
structural lipids	metabolites
targeted lipidomics	metabolites
unsaturation index	metabolites
\bcdna\b	nucleic acids
\bclone\b	nucleic acids
\bdna\b	nucleic acids
\bgene	nucleic acids
\borf\b	nucleic acids
\bpcr\b	nucleic acids
\bpna\b	nucleic acids
\bqpcr\b	nucleic acids
\brflp\b	nucleic acids
\bsnp\b	nucleic acids
amplification of dna	nucleic acids
aptamer	nucleic acids
base pair	nucleic acids
base sequence	nucleic acids
base sequence analysis	nucleic acids
basic local alignment search tool	nucleic acids
chromosome	nucleic acids
cloning	nucleic acids
cloning vector	nucleic acids
complementary dna	nucleic acids
complementary sequence	nucleic acids
complete genome sequence	nucleic acids
damage to dna	nucleic acids
deletion	nucleic acids
deoxyribonucleic acid	nucleic acids
deoxyribonucleotide	nucleic acids
deoxyribose	nucleic acids
dna fragmentation	nucleic acids
dna fragmentation index	nucleic acids
dna integrity index	nucleic acids
dna mismatch	nucleic acids
dna profiling	nucleic acids
dna replication	nucleic acids
dna sequencing	nucleic acids
double helix	nucleic acids
endonuclease	nucleic acids
exogenous dna	nucleic acids
exonuclease	nucleic acids
gene expression	nucleic acids
genome	nucleic acids
genomics	nucleic acids
genotype	nucleic acids
insertion	nucleic acids
multi-base mismatch	nucleic acids
mutagen	nucleic acids
mutation	nucleic acids
northern blot	nucleic acids
nucleic acid	nucleic acids
nucleobase	nucleic acids
nucleobase lesion	nucleic acids
nucleoside	nucleic acids
nucleotide	nucleic acids
nucleotide sequence	nucleic acids
oligonucleotide	nucleic acids
open reading frame	nucleic acids
peptide nucleic acid	nucleic acids
plasmid	nucleic acids
polymerase	nucleic acids
polymerase chain reaction	nucleic acids
primer	nucleic acids
purine	nucleic acids
pyrimidine	nucleic acids
quantitative pcr	nucleic acids
real-time pcr	nucleic acids
recombinant dna	nucleic acids
replication	nucleic acids
restriction enzyme	nucleic acids
restriction fragment length polymorphism	nucleic acids
reverse transcriptase	nucleic acids
ribonucleic acid	nucleic acids
ribonucleotide	nucleic acids
ribosomal rna	nucleic acids
ribosome	nucleic acids
sanger sequencing	nucleic acids
shotgun method	nucleic acids
single mismatch	nucleic acids
single nucleotide polymorphism	nucleic acids
southern blot	nucleic acids
strand break	nucleic acids
tandem repeat sequence	nucleic acids
telomerase	nucleic acids
telomere	nucleic acids
yeast artificial chromosome	nucleic acids
isoelectric focusing	proteins
\bdige\b	proteins
\beia\b	proteins
\belisa\b	proteins
\besi\b	proteins
\betd\b	proteins
\bethcd\b	proteins
\bfish\b	proteins
\bhcd\b	proteins
\bief\b	proteins
\bkatal\b	proteins
\bppi\b	proteins
\bria\b	proteins
1d page	proteins
2d page	proteins
activator	proteins
adjuvant	proteins
affinity	proteins
agglutination	proteins
allosteric	proteins
allostery	proteins
alternative splicing	proteins
antibody	proteins
antigen	proteins
antigenic determinant	proteins
antiserum	proteins
apoenzyme	proteins
avidity	proteins
binding capacity	proteins
biocatalyst	proteins
blocking	proteins
bottom-up proteomics	proteins
bound / free ratio	proteins
bound/free ratio	proteins
capture probe	proteins
carrier protein	proteins
catalytic activity	proteins
catalytic activity concentration	proteins
catalytic activity content	proteins
catalytic activity fraction	proteins
catalytic concentration	proteins
chemical proteolysis	proteins
chemiluminescent immunoassay	proteins
chromatin immunoprecipitation	proteins
coenzyme	proteins
collision-induced dissociation	proteins
complement	proteins
conjugate	proteins
cross reactivity	proteins
cross-linking	proteins
c-terminal analysis	proteins
c-terminus	proteins
database searching	proteins
denaturation of protein	proteins
densitometry	proteins
difference gel electrophoresis	proteins
differential proteomics	proteins
differential staining	proteins
disulfide bond cleavage	proteins
eadie-hofstee plot	proteins
edman degradation	proteins
effector	proteins
electron-transfer dissociation	proteins
electron-transfer/higher-energy collision dissociation	proteins
electrospray ionisation	proteins
enzymatic proteolysis	proteins
enzyme	proteins
enzyme activity	proteins
enzyme catalytic activity	proteins
enzyme conjugate	proteins
enzyme immunoassay	proteins
enzyme-linked immunosorbent assay	proteins
epitope	proteins
expression proteomics	proteins
fluorescence immunoassay	proteins
functional proteomics	proteins
gel electrophoresis	proteins
groove binding	proteins
hanes-woolf plot	proteins
hapten	proteins
hemagglutination	proteins
higher-energy collision dissociation	proteins
holoenzyme	proteins
hybridization	proteins
hybridization assay	proteins
immune response	proteins
immunoassay	proteins
immunoblotting	proteins
immunochemical	proteins
immunochemical specificity	proteins
immunochemistry	proteins
immunocomplex	proteins
immunogen	proteins
immunoglobulin	proteins
immunoprecipitation	proteins
immunoradiometric assay	proteins
immunoreactivity	proteins
immunosensor	proteins
indirect agglutination	proteins
inhibitor	proteins
interactome	proteins
interactomics	proteins
intercalation	proteins
intermolecular interactions	proteins
intramolecular interactions	proteins
isoenzymes	proteins
lateral flow test	proteins
light-scattering immunoassay	proteins
lineweaver-burk plot	proteins
luorescent in situ hybridization	proteins
mass fingerprinting	proteins
mass spectrometry	proteins
michaelis-menten equation	proteins
molar catalytic activity	proteins
monoclonal	proteins
monospecificity	proteins
ms/ms data based identification	proteins
mudpit	proteins
multi-dimensional protein identification technology	proteins
non-covalent interactions	proteins
non-specific binding	proteins
n-terminal analysis	proteins
n-terminus	proteins
nucleic acid-protein interaction	proteins
off peptide product ions	proteins
offgel	proteins
off-gel isoelectric focusing	proteins
peptide	proteins
peptide de novo sequencing	proteins
peptide fragment ion	proteins
peptide fragmentation technique	proteins
peptide precursor ion	proteins
peptidomics	proteins
phenotype	proteins
polyclonal	proteins
polypeptide	proteins
primary structure of a protein	proteins
protein	proteins
protein binding	proteins
protein complex	proteins
protein complex purification	proteins
protein database	proteins
protein folding	proteins
protein fractionation	proteins
protein fragmentation	proteins
protein identification	proteins
protein machine	proteins
protein primary structure	proteins
protein purification	proteins
protein sequencer	proteins
protein sequencing	proteins
protein staining	proteins
protein-protein interaction	proteins
proteoform	proteins
proteogenomics	proteins
proteolysis	proteins
proteolytic digestion	proteins
proteolytic enzyme	proteins
proteolytic peptide	proteins
proteolytic peptides	proteins
proteome	proteins
proteomics	proteins
pull-down assay	proteins
quantitate	proteins
quantitation	proteins
quaternary structure of a protein	proteins
radioimmunoassay	proteins
relative quantification	proteins
reporter probe	proteins
reverse passive agglutination	proteins
sandwich	proteins
sandwich immunoassay	proteins
secondary structure of a protein	proteins
signalling probe	proteins
specific enzyme activity	proteins
stable isotope labelling	proteins
stacking interactions	proteins
structural proteomics	proteins
targeted proteomics	proteins
tertiary structure of a protein	proteins
top-down proteomics	proteins
trypsin	proteins
tunel test	proteins
two hybrid system	proteins
two-dimensional gel electrophoresis	proteins
western blot	proteins
western blotting	proteins

## Sheet: Table S2
Manual Mapping Review
Number of Text Fragment	ID	Does the text fragment allow to make a judgement on the category of experimental method?	Are highlited terms sufficient to judge on the category of experimental method?	Is dictionary-defined level study mentioned in the text fragment?	Category by the Dictionary
1	ff54d15287210a9701415b31632493f2046390ee	1	1	1	Nucleic Acids
2	3840ae0d401c0e570cf72b9ae8788452ca853b97	1	1	1	Nucleic Acids
3	ca84bc83406f4ed3cc1a2f89586b93025659815c	1	1	1	Nucleic Acids
4	e2166fa873705a33ecacbcbd1e9020973505b6f4	1	1	1	Nucleic Acids
5	ba101da9dd7fd830fa19dad39b6ca12b3da24c63	1	1	1	Nucleic Acids
6	9f4caaf7820c02718f0b56124e4f92ff3ff045a9	0	0	0	Nucleic Acids
7	dcea474c8926c58b3edc94c611c024f4ef010f5b	1	0	1	Nucleic Acids
8	d68cdc0bab7994c176b01a8c6166527a0542105b	0	0	0	Nucleic Acids
9	d7305a623dc02046cfa3f8df0e6fb12f2fa804e2	0	0	1	Nucleic Acids
10	9aeef593f256cd310f74c87a170cd0c7af02e8ae	0	0	1	Nucleic Acids
11	0fdad79772eaf08d7a8fa8beda4ccca76aaa425a	1	0	0	Nucleic Acids
12	50c48115f59cc02e0a41a25ae5e9485ad13d04ba	0	0	0	Nucleic Acids
13	6fd53609fc3f3bdc3f28da61d0c0122c0bf2ffd5	1	1	1	Nucleic Acids
14	d09f5abc9e1019e3efcb77bd050e35d0b9bb3073	1	1	1	Nucleic Acids
15	e0c34fa8c5914b44e6d967d9f82cbc5cff05fac1	1	1	1	Nucleic Acids
16	a39301b2b9791051182290d1f129c60f3fafcc6d_0895fbd724dff448bd5cc589cc0f613a3c18d028	1	1	1	Nucleic Acids
17	0e0308bb223e787f3a7206e896ce462380c4d5e1	0	0	1	Nucleic Acids
18	9b3eed9e11463d508ac883ece86f5bfb377f2cd9_3d86477dcd5b0c4f92126974feb346e004d966cb	0	0	1	Nucleic Acids
19	8d9373fa48ee83113f49db01120732d5667518c2	0	0	1	Nucleic Acids
20	ae3321762fcf19c2dfbfd7af3708089ebb5817ae	1	1	1	Nucleic Acids
21	d40341dc283043e07ba8a90d8c5a0b7ae0507c77	0	0	1	Nucleic Acids
22	6b084cb0aa1bfc03230e2ed166bff2ff08617b08	0	0	1	Nucleic Acids
23	54fa81df894ad23a2c19af4e2263d99747bb8e5f	1	1	1	Nucleic Acids
24	1bcf0a8645c3686da44cfeb76de6dcf6fc90e1cd	0	0	1	Nucleic Acids
25	618b0bcba9a4b328112eaa64dc4d2ed4c8cba2dd	0	0	1	Nucleic Acids
26	1e441aa474193f12211c90adf82b477babc4eaa5	0	0	1	Nucleic Acids
27	32fe5ae8a25bca1b5b2df3fadef5c9aefd843585	0	0	0	Nucleic Acids
28	37988f5d22f2a3dc9da9f3dfcfded68d4f8a6e6d	0	0	0	Nucleic Acids
29	986157140d1218c904c6f90c9645e1b35e2cd884	0	0	1	Nucleic Acids
30	280b60e5be208a417b870d8fa9fc4fa5701d7b8a	0	0	1	Nucleic Acids
31	b03e7ec29f73126d7ac72593b0080fb5ff7a4068	0	0	1	Nucleic Acids
32	678986923aa5be4ca36fb53a3970fb77e6be6aca	0	0	0	Nucleic Acids
33	27579cdaedcc02a85f605a2afb287370751cb9bb	1	1	1	Nucleic Acids
34	7339cf0d80feda014463fcad19ce112427c64b83	0	1	1	Nucleic Acids
35	c7a32ccbe96f52a166d12df79190c5666b2964da	1	1	1	Nucleic Acids
36	0eb3437872cd78149b1c1bf4380e318aecbb5d12	1	1	1	Nucleic Acids
37	242d1c39ca5f89af06a88cdbb3e11f0d67a2fcd3	1	1	1	Nucleic Acids
38	35080ec5bce64bdbcb8a19f1f66e7cd6b3365928	0	0	0	Nucleic Acids
39	3abdc321a392e9cd79f94aacae9de143ed935c59	0	0	0	Nucleic Acids
40	990bedd7d30fb2776d1125d3ac4c83fbdb9c6eaf	1	1	1	Nucleic Acids
41	c2213f4ab3567eca010ad85a3d1a1c40f161a2c9	0	0	1	Nucleic Acids
42	6834b9397c4c39505ea02f207d2b5a0b677bf590	0	0	0	Nucleic Acids
43	62d2a136d14cc5d0d36a4ac4bfbd328a8298d908_079ad0876484e3bd6f6c114108e556c086ce49de	0	0	0	Nucleic Acids
44	8f6997e75c6c1a6e11f37f0c67d89d2da10470fa_09f9e84a5fb56fc0508053c701fd539ecdaa9f98	0	0	0	Nucleic Acids
45	2e4e0a888f2e61fba737507f475fd360f928af13	1	0	0	Nucleic Acids
46	a97d2f056153d1c69e5bb7d5d815c8d78f808dcb	1	0	0	Nucleic Acids
47	b90468efcc0510ad445675597e81913f50048c46	0	0	1	Nucleic Acids
48	e728b922860cbc4a8bbbb18d07f22f6d8e08ef5d	1	1	1	Nucleic Acids
49	a590543d100d3cfc98fdaf280c8342344f06798b	0	0	0	Nucleic Acids
50	498ef0bc2237114af9987e07489b7dd8193bef2b	1	0	1	Nucleic Acids
51	49e19f9fb90570ac7a241cf8742c82de04cced3f_342a4c86d869e1ec6719cb95cf3a7b6d37d5011f	1	0	1	Nucleic Acids
52	7ed445aa5c27a5b23470046719ae2016d9d7ed21	1	1	1	Nucleic Acids
53	e9a4496d0899e8e0a196bff382ad9a419c164fda_0903d89d3d8e0b3026b0e12c4e1e473a5cfa7afe	0	0	0	Nucleic Acids
54	b33272cae7533cd291ca1e9f5e88a6969620c8e1	1	1	1	Nucleic Acids
55	24ee256f10d25ac7e85dda9f1cef6085b4661e36	0	0	0	Nucleic Acids
56	e677732de6ef060e2d31e81e81b647ac793d22ee_138b9e35e32991bb057774eb882249475629e0dd	0	0	1	Nucleic Acids
57	6341933b530545642c494f15ddfab91fd9733479	0	0	1	Nucleic Acids
58	21322e144f8934323b4015fc1de4988af9154667	1	0	1	Nucleic Acids
59	05b76d50644b0f5ba143ff3f0fe90c5d837c3e2b_1cf0edb06a62d5e81dcfc2451afe9b49c377f42a	1	0	0	Nucleic Acids
60	ec21fe7e2f4fce657271a8ba19b134825f951a48	1	0	0	Nucleic Acids
61	32add6decebe3cd07afa0df8171f50cd0b362947	1	0	0	Nucleic Acids
62	85de8183d14d15812c392379fa522917714d7c3b_4ef064087e931880cdb4b710292d42c909ac8d18_fa81a87fd4d442b2190326ed521bc469aa733d87	1	1	1	Nucleic Acids
63	3eca49dc2d0f5bd5a6b4cdc0c68a71ef3f3cbe21	0	0	1	Nucleic Acids
64	d04c686009c8fa449096c35b75ebf352fb6cf208	1	1	1	Nucleic Acids
65	1ebdd0c2ca5039a72fefec618aa863fa132718ee	1	1	1	Nucleic Acids
66	0d93cfd4cfc345f393064eb45b01fbe559c93251	1	0	1	Nucleic Acids
67	8bb23812df515bf6b61a78dd6639f3b9a3286e4e_ac14e103af77d8d27b5c6b4bd4426c9301382548	1	1	1	Nucleic Acids
68	0557453ce5b3e6dbb04590e53dfce38c010b912e	1	1	1	Nucleic Acids
69	8a0639ec625f06c173febd96af756003cec766c1	1	1	1	Nucleic Acids
70	166538e234666b81afab950538c6a07f3727a7af	1	1	1	Nucleic Acids
71	d02c61ea278b1b2ee701e4816c93c088b3f13f39_0e9812337d7a95b5acdefdfb2846734f96902c72_ee49223fb254aa7d4d02a5b085036b41a83dcd60	1	1	1	Nucleic Acids
72	d534750825353c9cbda3ac98f60df367a7fd0dca	1	1	1	Nucleic Acids
73	49ae6d008027e91f1c268d41d52cadb605857485	1	1	1	Nucleic Acids
74	a4d37c1538f3da290b58ace357647f307ba08a94	1	0	0	Nucleic Acids
75	f3cd652345715ab7e8f299da471129c8e28e2d21	0	0	0	Nucleic Acids
76	40b9ab2dde06fe00200041636ec53472f8b42c27	1	1	1	Nucleic Acids
77	32e3d08d367a3c5d503240cc5ace5ff27611b356	0	0	0	Nucleic Acids
78	9a026c63ae6e47ae8fb543832dd8eff6561acc48	1	0	0	Nucleic Acids
79	018dd56e30e46ac7795c325c1ce62915628b0879	1	1	1	Nucleic Acids
80	f9d1a91096a8996732f410adbe0ac007f9d8b6c1	1	0	1	Nucleic Acids
81	639b10af525f9cbfa973e3cf5ea372f3e43ccc8c	0	0	0	Nucleic Acids
82	fabea146b2373615b4b136f2a3f789499692732d	1	1	1	Nucleic Acids
83	13210fc51a3ff1cfba6771164d544e0dda385ebb	1	1	1	Nucleic Acids
84	db3c630954cfa35392e6ecd6f0a180d262f52902_a9f27fd097349fdc92719786f109160fddaf8ee8	0	0	1	Nucleic Acids
85	36254deaeae3371297533712ad68eae1e924b87b	0	0	1	Nucleic Acids
86	bc236268bf1cb3fe8bb5ac60078a5e1b3cbcc5ce	1	1	1	Nucleic Acids
87	b9a09bbb5f6029b0b5f66fa187a4a4d6ef6adad9	1	0	0	Nucleic Acids
88	8567bec2ab45076229c248b4a42a92feec9f7dc0	0	0	0	Nucleic Acids
89	337fe7f9946ad2e5e0f7d9ffab203130416c3bc6_aefd4984c1016e8e05c4d4972ca420201d630cb0	0	0	0	Nucleic Acids
90	2042d098471744ea35567bdf56d1d5f1e4918bed	1	1	1	Nucleic Acids
91	aa1057c80c34b162be882af351c8b6f1300935d0_c1807a3cc7fb6bd32d83a80a5cd7264bb3676681	1	1	1	Nucleic Acids
92	99d042bb9264afe44a8ee5510e3ef842dc2b0e50	1	0	0	Nucleic Acids
93	32eb08a937f285325204ec56aba46c0fcb6a77e2	1	0	0	Nucleic Acids
94	b9ca78cde098e3d457f6b7b43e3ca82b5b235d0b	0	0	1	Nucleic Acids
95	de13a253c8451d52b68252e217eccf494b7cbc3e	1	0	0	Nucleic Acids
96	6448ed948688971ef395f126eb624319691944c2	1	0	0	Nucleic Acids
97	a48ac8bb9b4ec88a1a36778c168129a56dbeef08	1	0	1	Nucleic Acids
98	a92f61558331c263781866db662d1219c0d2a225	1	1	1	Nucleic Acids
99	62a6ca96beb4e8477a9ed7706580a061ded56120	1	1	1	Nucleic Acids
100	46f7c53d694009ec42062ac1718ac5827f3fe297	1	0	1	Nucleic Acids
101	161f8cae04e9fa5c86b08884399941c5fe689746	0	0	1	Nucleic Acids
102	5348c1bf33345f205958c347673bdbce48e4c8cd	1	1	1	Nucleic Acids
103	91aaa6fd70f653cd930ed9d1f6712c54cbbf2f5c	1	1	1	Nucleic Acids
104	4120e8537cfa7ea1855418956aa5c01155550145	1	1	1	Nucleic Acids
105	78a75736200240e46bc8eb10ab58659bf71b2b5d	1	1	1	Nucleic Acids
106	708e24bc1e6c0caa65ac3d2959aaea42d1ba2f01	1	0	0	Nucleic Acids
107	3d7b0ccedb2f46f5ef5ac16a4f71e78b0c824eeb	1	1	1	Nucleic Acids
108	a92d262fca91299aa72fee001457dfe13253627e	1	1	1	Nucleic Acids
109	108164b2f92cfb6a8cac87a8ea4178a55a5c4783	1	0	1	Nucleic Acids
110	56be7e71d6bfd6e9e1f93d0226aa4a1e2ac623a7	1	1	1	Nucleic Acids
111	3f36e3c07aa9107c21c9dc65c56e25e7fe915d68	1	0	0	Nucleic Acids
112	66dbc1c760cd8a09c993bb8bb45be08421a7d0b7	0	0	0	Nucleic Acids
113	fc27f48d07fbb12b188ed5fa74e60e9025cfbdd2	1	1	1	Nucleic Acids
114	df6e1ef6c822f90d9eaa35520bc45a6e2592262e	1	0	1	Nucleic Acids
115	95c228d01a5265216709e35410433d8f119be522	1	0	0	Nucleic Acids
116	7c88e0685b4d581e2e50e041f28561023ad12c8d	1	1	1	Nucleic Acids
117	7e18b466852f8699664567cb122e72c4867cb6a4	0	0	0	Nucleic Acids
118	61b507daea3883beb1fcde7a8dbc9872b4984f36	1	1	1	Nucleic Acids
119	c969af40903c85be7db98b3c311f0924b6a0ebee	1	0	0	Nucleic Acids
120	8e7a89a296b1f9844b4bbc6e151743c9eb397870	0	0	0	Nucleic Acids
121	033cd438b20a97decad1d45a6bda557fb657aa13_9db6c177ee32390fce34f3f2ef4ce05dd80c6483_95bd3b0ccc9696b716daa0b37f3a1a86f3b97e2a	1	0	1	Nucleic Acids
122	ce2960f901bd6c879d8509289ff05d019cd688f5	1	0	1	Nucleic Acids
123	dd5a4e46af0787ada60cbdb839c5b70187e8b379	1	1	1	Nucleic Acids
124	fce3b6898d37a1dd5b4a291139db26a63136602c	1	0	1	Nucleic Acids
125	a2b4b340a52a89c9bb1662feb6599620443bf9cf	1	0	1	Nucleic Acids
126	43e4c8acb2ccc4f16fbe20a58eefe16b89d8d334_4e065f93be8c93449c591c1add80b556fa1a83eb	1	1	1	Nucleic Acids
127	b5f1874047ff36c153ec850da933dc5786a165fc	1	1	1	Nucleic Acids
128	3d815d07a589f0d7e41a9681b8362020c2516425	1	1	1	Nucleic Acids
129	166b49532a4bf1d447767eed8a28ecf26d538d28	1	1	1	Nucleic Acids
130	be679a64bd844f3f1cb81b4233dafd7614504215	1	0	1	Nucleic Acids
131	72d721b738be38fe05e46a0a371e2a24c082d953	1	0	1	Nucleic Acids
132	cd57c13761884419189afbfa0a0de8a157f75af0	1	1	1	Nucleic Acids
133	6b0625c5fa1bf4b9d146cfed5266ada2e570b278	1	1	1	Nucleic Acids
134	93f8fe90ef1871d247a87258bd875677e8c4a4a7	1	1	1	Nucleic Acids
135	97416e4e06aa156316b057ef9f077e3614ae3d1a	1	1	1	Nucleic Acids
136	6bc290af0778a03451c01a5c10bd3551a28ca3eb_872354fda7a19ac87cccb03f5f43a8e50cc80523	0	0	0	Nucleic Acids
137	01e59713eb33ff856d7e586078102e8efe259681	1	1	1	Nucleic Acids
138	9a19fe259814b97308bc449e29486f22511cf422	1	0	1	Nucleic Acids
139	e5dc0241006f7474e5d1ac85678b188fd777f656	1	0	0	Nucleic Acids
140	6a8d3cb0df392a59983fe15a57adea25be4c0649	1	1	1	Nucleic Acids
141	4d02be3a9c233b2bf463f97c5a2c7082b2fa9839_61309ff1a0bd2c518a9cc576bd6b70f9b32966a1	1	1	1	Nucleic Acids
142	187bcfa11de7669f2046dc711cae39729d40533d	1	1	1	Nucleic Acids
143	1721dfce1a6904e57e8ab8ff09e5184e2a7d33ca_ecdfe69b8f655b36b4d50d46feea8c3f78e96b84	1	0	1	Nucleic Acids
144	fcdc8e66f4a98721872b0263f1765716d1db3411	1	0	0	Nucleic Acids
145	83313ec69811c9adcf95609b9b4de82f20c8e0ae_cf30546ed14e32602ee780855bfc521318a19157	1	0	1	Nucleic Acids
146	9126cd07538afa49a732c60ad1443ede5762967e_eb31a9316b95daf05015c4ca76bf40e19b6d3215	0	0	0	Nucleic Acids
147	cf5bbab15b1d5d7c4c8253eeb2eaf2dc9dfe4daf_b0b881397fedf687f49d92f1d894d314e9d1bbb3	1	0	1	Nucleic Acids
148	20e62a71c49c6844f1d2e63b8eda176359eb2453_7ce18380177de320fdb46edf9177f0d39eda2133	1	0	1	Nucleic Acids
149	e344c630725e6fe651f3b7d4d15ccaa06f762359_added62084bd22883555065e93a3bf59da58920c	1	0	1	Nucleic Acids
150	a2c129e91b67e96aa45f77f4a16a88f8f84f0ee4	1	0	0	Nucleic Acids
151	ce9636cbfe218790d07950951f0a2f2f5774f968	1	1	1	Nucleic Acids
152	7c6e68c3be631c0816efbe6cae93904bf7ce3973	1	0	1	Nucleic Acids
153	47fcf62bd201db6c00e17749d18a082178aedb3d	1	1	1	Nucleic Acids
154	1162d3feef5d0ec2353902cf7496026b37d08547	1	1	1	Nucleic Acids
155	28ddc82fccb92c527bad90832378eedb2417eed4	1	1	1	Nucleic Acids
156	73426e732171bb591e3848de3be4a7f0f3f03646	1	0	1	Nucleic Acids
157	98ad8e05f46e33ba2b46f50cbaf973f594a1cec9	0	0	0	Nucleic Acids
158	bf1b203de1cee5e96c7c69e6ae3d4264c660c50a	1	1	1	Nucleic Acids
159	5dfe11ebc5f19e464f11462239d578708eb57d1f	1	0	1	Nucleic Acids
160	0b4a87a6a87378a7ffc4ad94e9ec4625495bd5c7	0	0	1	Nucleic Acids
161	31810cff8ab02ce878e4706947de76e3d71c3bfc_e471d332aa864dc8d77e2da29671ce6e41e57cc6	1	1	1	Nucleic Acids
162	488785602123b84397315f5f4a9b90eb229617ea	1	1	1	Nucleic Acids
163	fdc7c0f4faec58be890dcdc28d3a608b319618b0	0	0	0	Nucleic Acids
164	680e5fe01032726d383cee19798e11579f4068cf	1	1	1	Nucleic Acids
165	0e252bfa076b21669e9081c0869eaab0308b8834	0	0	1	Nucleic Acids
166	09f6addaa04d38186009a28e0dae6b04caad1f03	0	0	1	Nucleic Acids
167	96a27260dfa772c957e6a84cc936f10c022110ab	0	0	1	Nucleic Acids
168	66a5ae57dd1de10f22bca6d1381de161ee9f7959	1	0	0	Nucleic Acids
169	9ab6094ee51956a30f21116e65a2f91a5a1f0dd4	0	0	1	Nucleic Acids
170	1791f82631eeba7f66316e6cdce82494d9d6d3c3	1	0	1	Nucleic Acids
171	a424537e2d1689a04dbc694af1f94d81968fee21	0	0	1	Nucleic Acids
172	11850aca3098dbf37ee5e4bd111f09d38645e37c	1	1	1	Nucleic Acids
173	b0260678adc785c1e3e8c3f925b404e9a01fcac5_40b0419c6defb33a03a76a4857673782d4de13db	0	0	1	Nucleic Acids
174	573351ad66fe5ce3e461d8f8d2cacfcf8d0dc55b_eb66e97f2af25b69d72fc418af117e12d7cbfa7e_a62fabacaf909be82388d04dd8b11ef843bf12d1	0	0	1	Nucleic Acids
175	23c04c384f33257e8cc80fd4584fb591b338e5b5	0	0	1	Nucleic Acids
176	2eac810751f9e0329d19b7a740bc275b2ca293f8	0	0	1	Nucleic Acids
177	b5573b42bbee325f3c8c4f38d03118ad31de9304	1	1	1	Nucleic Acids
178	4871df9fcde94c1c30376fef70af749147a81d53	1	1	1	Nucleic Acids
179	98b755a91f1f7eff4471fe02ad3f1a46c75b6f0d	0	0	1	Nucleic Acids
180	b04dbbee2effacb73d9bdb2fe2c6199bac2595eb	0	0	1	Nucleic Acids
181	79ecc1add49cf153064ecc77d18cb5cf797c641c	0	0	1	Nucleic Acids
182	b56b0d1800fe19f3274b3fd55a9d0ba273dcfe12	0	0	1	Nucleic Acids
183	2056bddbd5fbd275fc8f7b3b9528ba5efe7405dd_72aada15393b3b8ac44ba7e7a3d374a4af352e29	1	0	1	Nucleic Acids
184	0bde19fd1a6cd2380d90b4f37ed6c0ab145b472d	0	0	0	Nucleic Acids
185	80da380b53e4a378536a6a833047736ab11c94ce	0	0	0	Nucleic Acids
186	53d6888c3e9cfb10c54cd109909b8e9c2dfb3e2a_9d725697aa2adf2e97cae02d6de671f0d86a8d42	0	0	0	Nucleic Acids
187	bf9948bb6876e76b1b92f1d7946eccfc7680bc7e	1	0	1	Nucleic Acids
188	4b5c25b8863ba3c17d5f8d1a109a413a390e2b69_30da06ca12c81020c43aead4b2734fcff9816f42_4a4bf00a7ed567423b2ac3983ee5177211c8f405	1	0	1	Nucleic Acids
189	a6d82a3a0f1c0ae604ea5a1337f64af44cb18f5d	1	0	1	Nucleic Acids
190	a60e056992328034a79cf0ca9deee097c573fd29	1	1	1	Nucleic Acids
191	23eb13922e0e13147424a2a209aa5ac517cf4200	0	0	0	Nucleic Acids
192	39539cd45cb6fd1175ac34331bbc36d6d41a22d8	0	0	1	Nucleic Acids
193	3cf04aa3139f802f9db082f7d295fba1bd1b8cc1	0	0	0	Nucleic Acids
194	94d812d2aa038f4032211f9d7066dab96a8ca2fd	1	0	1	Nucleic Acids
195	1c22bf7805251a55afb3fa71783672130840dee8	1	1	1	Nucleic Acids
196	2fcae036480314a5bfd54bf02d29de8ff61ac75d	1	1	1	Nucleic Acids
197	a6fed87d131c748544610f950e15b6b618b724ea	0	0	1	Nucleic Acids
198	6896d19e45cad204d6fe41781dc9282433ebe28b	1	0	1	Nucleic Acids
199	9724b9c7bbca5fb1ec1b73f4b3be3d1720f21c61	0	0	0	Nucleic Acids
200	71f34926f3837b6fe86be8572bed78992ee0021c_cff9d166a3e14d699a66059290157ea5c2e74470	1	1	1	Nucleic Acids
1	09f34b2fab89a4ef1a206ac4b3b2142d7ed70270	0	0	0	Proteins
2	770ec36cf800975fc752d2b6c4d5312c9e858770	1	0	1	Proteins
3	5ad4ee3a60edc1eb2554191646b7e413a775b4b2	1	0	1	Proteins
4	b98c06fd15730b3ea8c1fb7fea4684d8200b2bba	0	0	0	Proteins
5	6c21eedbeea81ada6d4c4ec07ce77ef9f8ab7dca_63077f37bcf21f5f45be14480410e7f32823c96a	0	0	0	Proteins
6	7044499edcbb6185034febb50f7b6c52b857c064	0	0	0	Proteins
7	e1a3a3e8fe149c877e253a82218fbf6df6e03d20	1	0	1	Proteins
8	ccb3ac4b0f15d836cc3c386ece97b6e6a91a17d2	1	0	0	Proteins
9	47df93ee1d51699bd803adce2e4fcf871dea4783	0	0	0	Proteins
10	d550c3cfc53cbb0c5bff7b7380936ce4ba67fa6e	0	0	0	Proteins
11	78ad1437950a19b59eb226d1ac05c91744d08605	1	0	1	Proteins
12	854d2e59401d4a7ebf8523e5827f34c9a4e865c0	1	0	1	Proteins
13	e5bca772483fd4cc5b3d25338428f550fa5912df	1	1	1	Proteins
14	6d6b96dcb39b7e0aafba64d674dbaf34e4f42699	1	0	0	Proteins
15	956dbc581d3645fda25c18a47a23d5e718be5d02	1	0	0	Proteins
16	3d820eda3a54adf8258dcbf25004a8cb7e302fd0	1	0	0	Proteins
17	475a5123e701a352bcc01ec00003201a58d83185	1	0	1	Proteins
18	04172b93f0ddee3b4aee0a36ba7e6a2119ee54da	1	1	1	Proteins
19	181e6cd90232c080dd78a21946d1dfefbd86a496	1	0	1	Proteins
20	dcdf40b9701e064e14a3b0060167ae0d85cd19ba	1	1	1	Proteins
21	1f6a511d09f4a705bf4a42b3480abb6d1ed5cd99	0	0	0	Proteins
22	40bd08764bdd1db65dadb5f1adb3ced95aebbc3d	1	1	1	Proteins
23	24bb4d66b06aeaa4b70a4009d1aa81fa1eb9a7f0	1	0	0	Proteins
24	7e6b4189c982b9188095d5822101baa3ecaf1230	1	0	1	Proteins
25	05a22e2cf3cc1ea72c8bf37d8d1f1b45896f649a	1	0	0	Proteins
26	d09f5abc9e1019e3efcb77bd050e35d0b9bb3073	1	0	0	Proteins
27	178d908280b3e57c1c1fc430f42c757b6bcdd9be	1	0	1	Proteins
28	63c2c52d1f736d9eb823a897e968c95d00d415b1	1	1	1	Proteins
29	7bf9fe7b548e25c2d35ae3777cade078a2fc0836	1	0	1	Proteins
30	74f601b7011a6c64eb67e3b35459bde607999385	1	0	1	Proteins
31	de510513cc5b62d9210c6c4e1968b8d09fc9cbaf	1	0	1	Proteins
32	0ce2152050abb5bb441f57e6e95a91936c945fd0	1	0	1	Proteins
33	040f83ce11a6b5035dc0253f70e0cda13b8e4efc	1	0	1	Proteins
34	681d82b498ef94bf79b03dddb51f3bd040b1e26d_f719eb26513934f96f5de7a1dd7eecbd40229474	1	0	0	Proteins
35	6b0b2b28e834cd45ab1f44e3b73a979af99894d6	1	1	1	Proteins
36	abbb0e1e928a00ef127564138abbb95330adf0be	1	1	1	Proteins
37	c6d658636229c2401f6b4101f27eedd953fb59bd	1	0	0	Proteins
38	f9009a032ddea452f6e2dd6efcba101393c857e6	1	1	1	Proteins
39	3b1890fe80318ff1e57e8ec795949d9a640086c5	1	1	1	Proteins
40	deaa2d400868125d631542afd77c9a3c485243dd	1	0	1	Proteins
41	b2f62a16c824fbfc60ffee6e27a148a561e212af	1	1	1	Proteins
42	d57a7a489c585972dd81fcf7d195ebf580f2e69e	1	0	1	Proteins
43	61a568a46a5abefbbd6a04f0e0a9706c9d87e60b	1	1	1	Proteins
44	7a7813167c47c8e8c8f1c77b2dbd952a90c860c1	1	0	0	Proteins
45	8842a165b61b06f4ece3d5c78beb4880569c45fd	0	0	0	Proteins
46	b5feee0ea29e89c4597135e29063675b4f039597_41b5d0fca4562e6c6a42d891e0737a0dce13a922	1	0	0	Proteins
47	721d412d01c6519dc4aac9258c710aa11e34a971	1	0	0	Proteins
48	de08466a71d3965e0c6d005712b458657ea7fe6c	1	0	1	Proteins
49	a162844aff563724ad07d266688febc9c81b8c59	1	0	0	Proteins
50	0b6c15b0424edf18bf7e5bba3a64db443d41a7e1	0	0	0	Proteins
51	567ec3a395a6541f2e28fbb496fee62e7215c10d_9e0b7c233ca083d4b752223055daf830df2e5680	0	0	0	Proteins
52	8ed9127d7693714bc724df3da5e808702dbcbfcb	1	1	1	Proteins
53	c32d1c0f49b62c3d8594ae483881326779659b47	1	0	1	Proteins
54	4b75dcde8a4e237306550cb7143e25a69c0f6ac2	1	0	1	Proteins
55	37946daf32c1c0b83b8917af930cfcbf52bba593	1	0	1	Proteins
56	302e975214439431a0e8c3f85718dd3dd28df83c	0	0	0	Proteins
57	c4c64be3c47e6d622de6a91a47bb7ab0eaea3e34_76ee13e43854acdfbb52611945c21f96bd8dc9d2	1	0	1	Proteins
58	259ca4d18c3ba74e1897ecc82479abe524bc4947	1	0	1	Proteins
59	e6cb1e8297e9220d5c34b72290753bfbfc19763c_1ddd1c9c24d74d31499a503d73e6984de6c207dd	0	0	0	Proteins
60	a9ddfc99f416b8cf3448d5eb9c407a94a313f881_528c4fea2c267488d344746d5c20fcc068140006	0	0	1	Proteins
61	54bfbc06180855f44092978fb90f0567fd7d1a8b	1	0	1	Proteins
62	64ca745397a60da9f5fac94226534f96df7e4b53_ca71d5e28cb6a0f1e92d31188f3d6870ddd7b00e	1	0	0	Proteins
63	400e09ce3df2d317d19f28e33c077e9a5b323331_45d3121266460b7069181c23308d354e098ccba0	1	0	1	Proteins
64	cb0fa3ad6b88cd48726d5cf440fcb902e3577d96	1	0	1	Proteins
65	dd6e790fee7888cdda0749b0fa64de844ebf9c32_1c4b021214e234060b7be440d212733ff879c849	1	0	0	Proteins
66	1a0f659b20f15f31935ee1a828ba3fe55fc04d65	1	0	1	Proteins
67	4b695cfd2834804adf3757c032bce781a99b4dd1	1	1	1	Proteins
68	d7fa3b928d8fcfe55dba6732c7a0fd3c0dd10b5b	1	1	1	Proteins
69	2f89c5b0f26deef8f6ec0c33fa5952192e813a14	1	1	1	Proteins
70	dd7fb995c19da8d4bc5c3d3a46aa7f5ebfd79f32	1	0	1	Proteins
71	bd0249a7f7bf069705bd232b6853e71e8300566f	1	0	1	Proteins
72	282782ba0806b59e8763487de94ebed5b85ab32e	0	0	1	Proteins
73	9b03b4730ed4606f733bc03a3e8687a37c51a5b8	1	1	1	Proteins
74	e3a16d2bd5ec0ed4da5b966943c46c20633dee04	1	0	0	Proteins
75	c085ae8594337a72bc0ed0a6b9b478d7315993ce	1	1	1	Proteins
76	a2840709fe8e8ff1d6719c4daa134b9d4317ecd5	1	0	1	Proteins
77	8cd1901f3e7f9bec55866f6adb00a1202be26bbc_f1a7822612a705e15534a230825bf49b0f3a9dc0_66eea57baacb100a07acc092f366de8e7b071f46_7c4d4f4f1d6449523b1e9e750049194ade451a72	1	1	1	Proteins
78	825ceaa97cf9935d838dbfa4199ca086fa9c98e4	1	1	1	Proteins
79	b357ecb35e09443fe7cc43f2630bd9fa7b8103cb	0	0	1	Proteins
80	a590d32f06fd8df05aae50ef594eda5a1dfbf641	1	0	1	Proteins
81	8bb958059b92848c5af2c753e5b3c6f436ece1b4	1	0	1	Proteins
82	b0c111b02f1dd48cd1d975d5436ffe20a9328dde	1	0	1	Proteins
83	e1b3e336ce0b1fd8e30c93ad6688583e74c86935	1	0	0	Proteins
84	b8237b3d3098cff474a7c113f89733ee69bf2359	1	0	0	Proteins
85	02d358a6290176c12bb078d31f99c5201193e3a0	1	0	1	Proteins
86	715a629659436d12876a5bb63a9da817d46f4133	1	0	1	Proteins
87	09af1be1b48f16046b3c715bfaf1c24a010b5b6b	0	0	1	Proteins
88	09bdf56c7eb12de3977d523b520469e963b8f3d7	1	0	0	Proteins
89	411c019589c662893d024aa25f940d50dd24c028	0	0	0	Proteins
90	220408aa52bc5333aa2f932ad7ac1bc8b12b45e9	1	0	1	Proteins
91	a306fb60f34880d49bb5317c4697593fc6500b45	1	1	1	Proteins
92	d795f7bfea5e49186440c6033f8dc515d6568ed4	1	0	1	Proteins
93	8f121b786cb07eac781c77a2d54608719ce9b5aa	1	0	0	Proteins
94	3d7b0ccedb2f46f5ef5ac16a4f71e78b0c824eeb	1	0	0	Proteins
95	6484c47c7d6e293337904aff9681c366ddf9d4dd_ffb294539df84d367ddbf2cd783fb51d4a858b4e_002f38ccaacde29a9413bb288cb1473e22d52322_d63f5d3094df8712befdd3292129a461c516ee49	1	1	1	Proteins
96	14a6a49c0a67b7f3b642f94e78c0dc628069094d	1	1	1	Proteins
97	2772bebb7911f2a17304a5904a59ee38ba3b0d8b	1	1	1	Proteins
98	b6dc7e8d359fe5511168cf991dfc76243d23c1bd	1	1	1	Proteins
99	8f50bff92c65a9c69ca0319bd7cc2d97b321b418	0	0	1	Proteins
100	8ffd08db0469b2014a0caebb573c1e990bf3b530	0	0	1	Proteins
101	8c61f45ea79fc9648172930a6a17a89e485d96cf	1	1	1	Proteins
102	2bfd984804eadce962299402166618d32cd43d2b	1	0	0	Proteins
103	ab32932e1e076dae43295e96cd82d8ea5322bd72	1	0	0	Proteins
104	4ad613b30a8a72d57a03ab150c90ef2fd5ee4fd8	1	0	0	Proteins
105	a5bff62e29e576c82705eb083846fe8e58ad5a5d	0	0	1	Proteins
106	72a766b620565ca8afeab729a54cd397ad12afaa	1	0	0	Proteins
107	d30528f351ed93595928ac37a30fc8dae016e6a9_5ba8afe859424b467db09328d70bb477568716eb_9953155d4d5ff1aa7c379845b4ccd635b10a5ee4	0	0	1	Proteins
108	d6fb0e9bee9fde6c1d43712211ff9fb30f85316d_5493a326a14443a76a8ec8234cea1cadc451420d_504bb543a952f04e6e97f7985172b31dde0cd828	1	0	0	Proteins
109	1bf0b1482a8f1fdfe426914cfbcac50de1934f74	0	0	0	Proteins
110	43bce1baf9373fd568baef55e942b667c0fec56c	0	0	1	Proteins
111	70901dbe1d2bbcaa073aa2afb1b21f9933763f8b_114fce4d16ea4c757246c7bd0ae05b41d20dbc7e	0	0	0	Proteins
112	3c16c37623efb80ef47cd4218f3437f559dbc143_075767192406f75ad999fc321338e1b737ceed13_a7771034d9872e2f5a1c252aae93edb77c287b54_79833b1380c96327a980d03a2a75e7092554a493	1	0	0	Proteins
113	6f20f1f2668d8237af46e375f9372e2486779f00	1	1	1	Proteins
114	9e6cf7e216e93f989d6e2aba14431a0a67623e29	1	1	1	Proteins
115	fa4ad486a1c6fb928000b4bbc63f6ac4c538a16c	1	1	1	Proteins
116	122c79a8f71d1f3e661b7546a488769b9a4c1d3f_ececa22fd7b8436605fe93fd7efaf9389b2736b0	1	0	0	Proteins
117	8c7c136ef6c8ebeae827cbefa7f88d30409b998b	0	0	1	Proteins
118	c04765d046e9e205c4bb2aad26d50d5ca81b26b2	1	0	0	Proteins
119	76b40fcbae6300181a2e127cf1b8b72438045709	1	0	1	Proteins
120	71ac9748c744bf9d798a054bd1dc1c76c17e6522	1	0	0	Proteins
121	8575ee889a731a0728b9bff59b05e32f3da547dd	1	0	0	Proteins
122	e4426484813e7977100041033e7ac210d6751b68	1	0	0	Proteins
123	aff6866738b8a0230326457a2197a2d1dd408368	1	1	1	Proteins
124	30bc5b50ea869cd45286125d5d89cb958f2b4fb0	1	0	1	Proteins
125	ef02770cd7af4346425bc6a21a9aa2df4cb1947d	0	0	1	Proteins
126	fbd4321e4489fd45c40d06ab46b376876fe1150b	1	1	1	Proteins
127	2706ca86be90f76bd4f771d0cc8106b00db36271	0	0	0	Proteins
128	bc9f4c3c7392bdf18f25de6fad52bfdebdf18b82	0	0	1	Proteins
129	1437b1bbc601d6ecba3b12efec9e75a20fb5c0f2	1	0	1	Proteins
130	c42df8464b8d102030ed3b53920a58e265939dad_e31fcccdf2289b59602f41a71f3e9e539b25fd1b	1	0	1	Proteins
131	b3c5af48b38a9b46a83f025ed23e192ccff9b297	1	0	1	Proteins
132	496dc85da8f9641408d64cfe9f2a6b19d9a3b87f	1	0	0	Proteins
133	0c9a30773962e096e09e8fe24714f7f00c75e492	1	0	0	Proteins
134	9876e5d2e710ed908b0825746feee9fdb0dda085_7b9d82101ca0cc54668cb9f38a2f17514e2e28cb	1	0	1	Proteins
135	153418d78e3fe5a8372e288316a58554f2fffd72	1	0	0	Proteins
136	5e064ff45aa0a2f1225c60977f4b3e81f52fbf8f	1	0	0	Proteins
137	0790ffb120cc0ebc4c8e115bb800847863c0ac01_5cc21af2dfa5f293d6a96911f8400975a32236e6	1	0	1	Proteins
138	f11a361a9d300d16a5424b0185a310f1380441f1	0	0	1	Proteins
139	467c9f19104be7222d324b934d29b3a803d00209	1	0	0	Proteins
140	e9cd55a64e8a43a5e1bd32546295df2ba22036b7	1	1	1	Proteins
141	1d759a35ba77a96ae344e4ea3c36d40ba2320f77	1	1	1	Proteins
142	b151f786fbb0e83f3492581b39a97126132e1a1c	1	1	1	Proteins
143	27f1da9796dc84761f7b99f5130c87baabbd2213	1	1	1	Proteins
144	b9a1fa5c750c31b8fa94431be0986129b644e4f6_bf43ecc05b28369bdeda6bfd01d93e7a9de0acb2	1	1	1	Proteins
145	2caebff800780f1fa24ca4179f3b96a04a88f170	1	0	0	Proteins
146	addbe2dba03bac565f7a5f61afe2b87c35258773	1	0	0	Proteins
147	d0d72b38e76d4207d27943c07cda012d8e1ce18f	1	0	0	Proteins
148	5cb965bd6b3184d264c00ba0cee95a1454f76322	1	1	1	Proteins
149	a64034efeef1cb0303833cf319000ee00a6b13d2	1	1	1	Proteins
150	b5795356f9073d1549bf488a94e52455a69aad9f	1	0	1	Proteins
151	ff2d76db1ce145b0fcd06cd32e1035d40fb62ff3	1	1	1	Proteins
152	2902e08852365131e8b84aaa0009509996507a72	1	1	1	Proteins
153	e50d2d7d53c8a37292e093de4ee9b635591d4d70	1	1	1	Proteins
154	808a91758623a3a954009e9b4f9a1c62e09728a4	1	0	0	Proteins
155	b4153b279672f63182fea35041291f1a6a7aae22_4b6bb2eeba0b737f52fa27a18233f994ed575526	1	0	0	Proteins
156	8f114bb68c0324e17a29c740563f4f5f36dd824a	0	0	0	Proteins
157	d8ed16e589b8427cdd7e75f02d8c4c340bfdaf36	0	0	1	Proteins
158	b2a7effa5be00b413e578525fb55b99230b546e9_764aebb68d4b929960fa182c8fead8dc800fd45d	1	1	1	Proteins
159	5f6947c21f5e6303903f4982f2940ec25a2aca68	1	1	1	Proteins
160	73750ff70e2eee35075e1375f3de4e4b0ae3d57b	1	0	0	Proteins
161	92f8005ec0b5349eeb818175c0a3857598b17bac	1	0	0	Proteins
162	38f317f888a5587c0b1767af7f5b82d405e1e7b7	1	0	0	Proteins
163	67123f3236f5740c79be9aeaaf95629b9d7a8684	0	0	0	Proteins
164	b97e313ec4caaa09dab404bb2be2c7e2a47f6abe	1	0	0	Proteins
165	4c26a6f30e1897e5fd138c071064099ec3d61c76	0	0	1	Proteins
166	d12b86eea49c91d48d94164c78f67523ddef7ed8	0	0	0	Proteins
167	2dad4a71bb25598634a1eef4bae12885a88de67f	1	0	0	Proteins
168	8fd29835864d9beaa91494fbf0feed6dbefdfa05	1	1	1	Proteins
169	bf8f904641c58781b34390bf6047c2e4a0ac82d1	0	0	0	Proteins
170	552234cb6481abe25eaea24e19ffb01df809ba8b	0	0	0	Proteins
171	46239f13a3c78f19023c453d35b3d62db2cd0208	0	0	0	Proteins
172	14699c2e7ce9beea71113225d96f649af75a0314	0	0	0	Proteins
173	869a8fbdb93c56893c622af1c0ef328836d5933b_952b820fd4c4785558fab22506d18c191d612da8	0	0	1	Proteins
174	3142558575b5137077542404667f25a277fe96c1	0	0	1	Proteins
175	3a146828f5e2178e316cae035d91044290d4a65c	0	0	1	Proteins
176	c57d8c34b7a58ed146b1153b4d25b69542cddfd0	0	0	1	Proteins
177	6e8fdc30650d34e5f87654cd31a8bd0b26518c7f	0	0	0	Proteins
178	1e009133c74f63fa9d3b501baa561ca5c7950f63	0	0	0	Proteins
179	8a4ce4d7753584763244b235dbf4f0a7360326cc	0	0	1	Proteins
180	bd44d0ae11608a6216bff39edd935c399ff19bbe	0	0	1	Proteins
181	e98c8ba866b4f0e03fff67b05d0087baea0c6513	0	0	0	Proteins
182	e511809df6621b9b6d72135f59e7c9246cbe336a_b7f30256e90bea598f0bc7c1cb70f9512c718373	1	1	1	Proteins
183	d14d7c66805c957c449141c1f73e9d2e05b687f0	1	1	1	Proteins
184	bf5a80b0bf2c15d40c0015198cf7632a2fe6874d	1	1	1	Proteins
185	0467dc6007287a2f8fb748686e5178b33073ae7d	1	0	0	Proteins
186	0d07ef2b7d6184d7f239e81cce2dd8488bdb50c1	1	0	1	Proteins
187	775b6f1c96a90d0106ecabed6163a8e38dd3ff54	1	0	1	Proteins
188	6983e5992c996f53bcfd7b9ceeb930674fee7555	0	0	0	Proteins
189	b9164c6e3c6ea93dc2822dfd0cc7ed4cfb65cef8	0	0	0	Proteins
190	a74d2780e2f6c2ae92cb7c74c64a5c72dde21055	0	0	1	Proteins
191	ed47818b56c2f5072dad944138680b586db2d0e7	0	0	0	Proteins
192	11b5c74b9c03a7d12d35a6bd91381fe2c8e239ab	1	0	0	Proteins
193	4e5d14433c6b082eb56b6f7fe8beb460cb1d9f65	1	0	1	Proteins
194	3ad4cc024d3902fa1763c70c9caafae9e8e777e2	0	0	1	Proteins
195	7716a479cbbec5ddf36732d09763ae409b615535	1	1	1	Proteins
196	65d6b00446e815d1de4c955d60a38cb92d87e550	0	0	1	Proteins
197	ddaa4dc2a16a0f905395f16f1ff8f6224a5477b7	0	0	1	Proteins
198	ec287254fb40b276e8dc7f589a962cc7073570d8	0	0	0	Proteins
199	703880d06fdc4ef2b26076a92b1ea7b8ad908a91	0	0	1	Proteins
200	81d5f3eaa5c00f11b2d2adf17943904121efab74	0	0	1	Proteins
1	37c99dc26e171cd95a99db2b4c9980c1b6f053d2	0	0	0	Metabolites
2	a0746e2270cf5c382e20544c001803ce72ce2da8	0	0	1	Metabolites
3	49edc7e4aa393a0d0488f27f767dce97ad64020e	1	0	0	Metabolites
4	b6c45baad56e8bd08e2e8eb4424f20714d86eced	0	0	1	Metabolites
5	1f6d61ed3803b3d020739d776bb14e9fb47db0d5	0	0	0	Metabolites
6	9a660ace6a6be8d4312d9adcab36094599b7ea0e	0	0	0	Metabolites
7	11c4aafed712aeaa24f942088fddae0cd613c956	0	1	1	Metabolites
8	f4ab45028733ee553b17e676f62a7bf08ed51e5a	0	1	1	Metabolites
9	d103530bb857914649a3fa29ef69e60ebaf933e2_d68a689123e86d2a91e2121c2ea3f7cc5a9174a7_e30d2796a2eb72d17668b917c305b7c36de9d3b1_d214b785f22b1bfc53af8b6ddca42ac340e381a0_feb564d967837a120e612428dcb17064202b12df	0	0	0	Metabolites
10	e82e8d6a3adf5ffc50c582bc34d87fa562d36f7d	0	0	0	Metabolites
11	0e3a9748d243ab31f9f9957e12606b59bce56a92	0	0	0	Metabolites
12	5fdd27d2fe21a22e5e28b92104b8c8c2fb6099c7_af10faeac6a28a4559272b9219e3dc6f51e42ffe	0	0	0	Metabolites
13	1a7118369ee9b3988ac7a0badb3644491de06b3a	0	0	1	Metabolites
14	9504d35c09900a1ce0dc8823bd26ffc0637f723d	0	1	1	Metabolites
15	1b0162096ae8b07fb0e245ac987976f02ca17a78	0	0	0	Metabolites
16	05c500905ea979d55356a20fb810e13bbc35662e	0	1	1	Metabolites
17	dee2cc0e300b1eff049da7d1ff7f44da195990a9	0	0	0	Metabolites
18	98e6307155462cddb05711ec237dc90fd564ccbe_1176084eb9d1439eb87790c253fe0e3ce210ccb8_04524cf05875929da697e9308fc05168abac91b0_8ba32007dc442cac1ed87e42a9b72f26df2f71f5	0	0	0	Metabolites
19	b4e83c91a113f871de93fb5268ab385c96f5f9b4_08f61d03ea9f2a6903b57be7a0b168daad876b5d	1	1	1	Metabolites
20	529e146b99925d4ab1d94269a67a791bd8a843b5	0	0	0	Metabolites
21	bdd180f5672fbde2412d739a8967f8734cdb7cb1	0	0	0	Metabolites
22	c0d4fa0cab9a469744b06d1d74a4a6b60659e1b2	0	0	0	Metabolites
23	20835c024b4d97175690f5968c214df42ba969f9	0	0	0	Metabolites
24	d1a33e1c44acba2865fa4cc86878229e16310938	0	0	0	Metabolites
25	e0d985173db74719e5c21c2ec3a5cd9cdd67cfc4	0	0	0	Metabolites
26	595e7e2b30e5b4cf48e99d88d14a2feb6a90d68f_751a3bb1f66124a62a1f1bdc3f7f5fb0adc5a829	0	0	0	Metabolites
27	22eb3f1d8845fee0b3b6780c606a2620bb477681	0	0	0	Metabolites
28	5ecd43a77a026cf1fc91c30cff20b351906957b9	1	0	0	Metabolites
29	f66aecad7d9f87549c026ddc41dfd874043a9b64	0	1	1	Metabolites
30	37e8b9d127f97c965e8b0ed49e47a0c0560619fd	1	0	0	Metabolites
31	23bf16a055ac71c3993b62d85cf0f00421cc9fa6	1	0	0	Metabolites
32	0389c30d05fe433af2939f2b597ef4cd34077f56_69bcbbc4141931adcdb208abf35c48c38a848052	0	1	1	Metabolites
33	21386e004c6c4d2722e417494955ac289e683f0d	0	0	0	Metabolites
34	580e9e3d7761683611140273b6f67e8e7d80b6a0	0	0	1	Metabolites
35	b428080d8d410cef3f5ed071877b341f022ddb16	0	1	1	Metabolites
36	e9697c5ba8b1c9f71b0ea3a995817ef429a1ea42	0	1	1	Metabolites
37	66fc070f884fabd6b08624d453c0b8fc65dd0b33	0	0	0	Metabolites
38	71d2fe98e8a90eaab92f6443b56dcce0a7deda1a_a44273dc97d2c326efa4f4651de5d91aa41b0d21	0	0	1	Metabolites
39	2902e08852365131e8b84aaa0009509996507a72	0	1	1	Metabolites
40	57facbef0fb8746c0a5ccc04dd03e21f7e304f12	0	0	0	Metabolites
41	11ee71f5e46ba03ba79b834de6185caf0f0a9ce9	0	0	0	Metabolites
42	7861bce6d702054716886700ac0669747034c5e1	0	0	1	Metabolites
43	a07fb568ec96b3ec0156d918edbcb5e22eac74d0	1	1	1	Metabolites
44	f56344fbff5528ef0b5a30746c36a11165756971	0	0	1	Metabolites
45	324152ca42197e6da41c587faf45eb7a76ea0e67	0	0	0	Metabolites
46	6605e09cb0ba4e66af0fd5e17a34db9137c5ee71	0	0	1	Metabolites
47	ab0aa9854dac2d230ce95160c181de849e79a52f	0	1	1	Metabolites
48	d498516918061dec9d93334ac43ce54d0bb4cbbf	0	0	1	Metabolites
49	90302257b4f6a1d038e18e76de57c91bf7f4ce50	0	0	0	Metabolites
50	2fe52718467bb394ae0757c08793f99e4269371b_6a10a9257ccc7bf37096f3a13cc0767839a744ef	0	0	0	Metabolites
51	b8afd6a817d711a5d252215202fc44aab067ee11_bc587708f68891fb8c32412b3b5e4e8c9e0e9251	0	0	0	Metabolites
52	8097ed2d09aff4a6d5a9edbd009276dc37feaab5	0	0	1	Metabolites
53	a9ddfc99f416b8cf3448d5eb9c407a94a313f881_528c4fea2c267488d344746d5c20fcc068140006	0	0	1	Metabolites
54	139b672887f626d4b3148d295ed4f66500521821	0	0	1	Metabolites
55	c7ea3e636a4e08c1b3cac94f19fc892613ccbb4e_da5f9c832d2bb14b69700bb06c52f631901e74d4_6ba4265b0e6180e40d8d0d3eb97ce8e1143a0ace	0	1	1	Metabolites
56	8d7b99d1ac944811ffcd0ca76e4022c7109ea8ef	0	0	0	Metabolites
57	6834b9397c4c39505ea02f207d2b5a0b677bf590	0	0	0	Metabolites
58	c5bd85d852282fe9ed03347354e740a1907c9ddc_324f73d2c9824c4076c8b01429f80db80501608d	0	0	0	Metabolites
59	ff6d5d66fcb8938debf0e44fc808b145d63591ff	0	0	1	Metabolites
60	24f3dfcf0e317ce24c83eb57a7b5ed54f0617db7	0	0	1	Metabolites
61	46ada2ed21ab9cd54301832b093c1302d2103bc5	0	0	0	Metabolites
62	736b20d7613aa75a6a1b72ded11afed7ad09d2f0_0d9b2f656368f88e95c5d60c6fccce7e491ef2f3	0	0	1	Metabolites
63	e9b415db57df80f07deae6c56fdb7e8af7f08483_928009157f193005eff359b1200fbd8314eb56f0_b1cd96500f76c2685b7989745715ff11efe5db16_6fa777f49129812e14908545d487584713061ee4_413445947106efeccb945be1c5a5695033833f8a	1	1	1	Metabolites
64	755f38f77a576f356fa7efa0941a83b52650e248_8018d4e8c4216e53e8b10df0fb382989a4f902f1	0	0	0	Metabolites
65	a247747c0e235c4e930d128767d19fcafaa55d65_b894d57df1eeae2353e86b8ab0a2de42d577d455	0	0	0	Metabolites
66	bbc45be8d7dc0e1d405835be7335c23a53ab9543_fef6b59a7930b13d75318c2c32d7841c3f4ca069	0	0	0	Metabolites
67	fd169fa1ddf680ac4bdd6c23d9e3b077091c24b7	0	0	0	Metabolites
68	e983e0775af8f095df83b737bb847212a4b5f06b	0	1	1	Metabolites
69	6b0c9d4d55d4a9954e98ee1ac6cf199b676dc871	0	0	0	Metabolites
70	b4153b279672f63182fea35041291f1a6a7aae22_4b6bb2eeba0b737f52fa27a18233f994ed575526	0	0	0	Metabolites
71	878d823a44a751e83b5307cdd1d47d72e7662b1f	0	0	0	Metabolites
72	6b6a7b01dad47936fc4fc6b4ab94d5c130224dff	0	0	0	Metabolites
73	bc7b18520388ab0ad524a56a0e871c5a3bd87847	0	1	1	Metabolites
74	f28da2327020cb026f41c4d12cd1e7ca7b2e60fe_e3ab904b487f62cfd4d1aaf5734fc1da43321157_bb4752e789b6f2b3355fd9b56c571a01725a99cb	0	1	1	Metabolites
75	a08b1164bb28e7749414b96c1af525da5989f54a	0	1	1	Metabolites
76	e73fba2872e51b1041471fc8f25df7ccc4df03b8_4bc11e776df021023a641e164785e195616bcae5	0	0	0	Metabolites
77	de3c8053a6eb0e8acce15ab564338dcbaa3d6413	1	0	1	Metabolites
78	c8728e8ebc0b6a8596bab4a37035b95a775c4512_0d2d85f0ac29f98476f1bb23d3b25b0f55f57a7b	0	0	0	Metabolites
79	c9fc4645e4aa1a9d7dd5e948950d2956ea6aaf95_f5d5d3fe4ebbd15ae7a9a4656e3ef0fcf9100bf6	0	0	0	Metabolites
80	68683480736fc01dd53aad741262e18d3ff50f31	0	0	0	Metabolites
81	b62cb8be8fedaea9b50c9fe5f982ddebca05a820	0	0	1	Metabolites
82	ce258b03272a0cc67d0e611e540910fcd9ebc1d9	0	1	1	Metabolites
83	c41e9a08bf2622c0fbd5c18d415fa1e757484457	1	0	0	Metabolites
84	c8ea6b65d19821d4dd33dd0683f2c0ca438a2a7e_b4a3396b85a30a05a277e0ae7007ab721b4c095c	1	1	1	Metabolites
85	2612adea05541d9c6121192daaa7447217aa2e29	0	1	1	Metabolites
86	8d4edbd4e2ba0a7fc537ea89dc1da82840a80d8a	1	0	0	Metabolites
87	f20012ac841193cc560f6b7c467db5ab62c3e056	0	0	1	Metabolites
88	fd4234d17e431b5ac9175128b0e00ec4306849e8	1	0	0	Metabolites
89	0fdb7a85c0edb97d853f5036e7ee43072cde433a_1a1374cd7dcfad76dd2ba1cdac8eee75a16fc617_086340721d2cd1bc9dc0e71d001b3dc9a34e2255_3eed45ab2896ce0ea30ebdc07c9c14a9025887a1_9cbfcac90f1817b6a67ceabf87c860d2ebf71318	0	0	0	Metabolites
90	f223c010aba23d64d08052d195235dd2faa0fb4c	1	0	0	Metabolites
91	69cb72eb71ea18881cfa4b1429cca342a6a525c6	0	0	0	Metabolites
92	d5079742f1d88cb78fd4ab50e427e4934afe92aa_10ea0de56ded2dc4d43da426b239984d23ac0577	1	0	0	Metabolites
93	d5940d185831be484a9a310db967deda6fd0a6c5	0	1	1	Metabolites
94	d1dc82c3a0c96ad97f81b8692acb2ad780a99da4	0	0	0	Metabolites
95	d4fa83e177b4c98fa6a1d1267422d0f683b04a3f	0	0	0	Metabolites
96	5d95b0e7741f75b3b4d9e8fbbe525a118d6fe746	0	0	0	Metabolites
97	51741daee2588c91c913ecfa66fb242c7b105ce9_9ab70e2f1da7944b31c61b92430402f1930a6368_368adbe8b34541694097194eee1500360071c3ca_e470dabf84288d01d435a75529fdc02796fdfd1c	0	1	1	Metabolites
98	f3203d02ea2534e8f83acda3352b8f7a122f736c	0	0	1	Metabolites
99	b61b3a388cad366d2a26bb7e5fd728191316199a	1	0	0	Metabolites
100	49f1c343a393aa751620097e4a23d5f80757cb55	1	1	1	Metabolites
101	39fb195941603f23ad5ff3c6e5ac954d426c4beb	0	0	1	Metabolites
102	2ee4f6d646ee06340f4b50ac41cf64b6c73824a0	1	0	0	Metabolites
103	a031caba3e62282d77da54a37392600bcbc0a180	1	0	0	Metabolites
104	840c7c2446a2160fb09d665da91bb3aba4ae0b5e	0	0	0	Metabolites
105	c06a995977dc7762d0873cfadf94a014cf4d5ea7	0	1	1	Metabolites
106	f50e7a8640869ef9abc98d5bdd201b79406719ac_98169de52a895c0b9e8780d9f03c1feb72064ee0	0	0	0	Metabolites
107	25a7f66d2364b7b765a9ac040d4167c83fbb55ae_9c3c969e8316fb57e18104cb48931d8507f516f4_cf1a0554eb9576c7f1611a40697fcced7fd4d09e	0	1	1	Metabolites
108	794b49441339e9a349c17dc3dbd8a482203e13ef	1	1	1	Metabolites
109	b00201d0a36899f15eda6a529b65cc2598e910f8	0	0	0	Metabolites
110	4cf230f55544982e94ad3b7e7adadd6a9e16ba17_125bd189ee9ee99127950fc352f7ae3c160ae5a8_347be33a1faadcfbb88fa610562e99f890937065	0	0	0	Metabolites
111	0cce07bfe4c728d992e3ad9a714da956f5b4aa80	0	0	0	Metabolites
112	f4635e272a6b7846c8a9066939817672148956db	0	0	0	Metabolites
113	28dd95ebc39eb0e43e58e80342dbd08f6d78e14e	0	0	1	Metabolites
114	5889d2892e4cb5f918ed7e279ac3cfac060326a2	0	0	0	Metabolites
115	fa2ddb76f247445dd49ade328f15ce89f5c9b159	0	0	0	Metabolites
116	013663bbaad8a85f8eb7c7f96a0ec13945d65791	0	0	0	Metabolites
117	e4212af904a533e5dd7726f7b51a64678af8a32d	0	0	0	Metabolites
118	431b9a8f140415768b4a9286266bfbf0637ae627	0	0	0	Metabolites
119	ef3b78fcc36b3b19d318f247b8acc0a42ab0d3aa	0	0	0	Metabolites
120	6243bf881fea30520948e91356350ed5b78cb4b4	0	0	0	Metabolites
121	a486f87f82fbda71d8791a72cdeba87f13ffeb0f	0	0	0	Metabolites
122	423e29244a6dd1c72115be2df52cd72b276f23bb_51c2c0206860ea8af1de5f0142a47b6cf9d8cdff	0	0	1	Metabolites
123	d6ca60fd137d8b6981c47e350ba0af97cd7b7915	0	1	1	Metabolites
124	60256e0e0d739bd02961b2d71bf8430c8524cac3	0	0	0	Metabolites
125	16d9422991b4f3fafd9bebe54be5b442b9c30221	0	0	0	Metabolites
126	b287f05aaf3131624caadd4e3d1737225692ed32	0	0	0	Metabolites
127	ec2f85280ac87477a6715443f915e73cc72c8a7a	0	1	1	Metabolites
128	bd7c231b4cfe888c48b2e1fad3a0124f7c5c5757	0	0	0	Metabolites
129	cfed3ce2b623442caae745feaca7232a0c36c3fc	0	0	0	Metabolites
130	aaa38a2964719f43a52a0b1dbddca8160a5c2720_ee26aa6ab4683794e1642b442d283578d3d9d36e	0	0	0	Metabolites
131	c21ee03149ec5ba07e68c529a389c5611a2e4aa5	0	0	0	Metabolites
132	30db0c186d7b4b2b44844bbacc55188e3eaeb6f4	0	0	0	Metabolites
133	ccbfdfb7be2a6d770c913d0cd49ba0a592ac8438_bc86ca17a3f9f38e4875802aeb6aab22e4afa065	0	0	0	Metabolites
134	1837b683ae56db420ddd28cb12388bec75d1df34	0	0	0	Metabolites
135	105c5a0c23ca79bebd07122b0c1c594977f09675	0	0	0	Metabolites
136	a6024613686558f313e7722eb876f082f65dbe38	0	0	0	Metabolites
137	aa807c4359f101549fae79f47d4f3710c711cd07	0	0	0	Metabolites
138	98b01cd858fa3eaa8cf0d3c0d07cb0774ba39b4d_1f0c3b9b2f1c2575a44ffafd1b9e86190121882a	0	0	0	Metabolites
139	c713e10d417b44951daf3bce273c366a1ad49ff0_c342550bd36c045fa084deee98b89fd94ce0aac3	0	1	1	Metabolites
140	9e290c3a615565ffea8438f5f4fb1227e881bcbb	0	0	0	Metabolites
141	53c07e79d065a871fccd050da4d50afc0adefbfb	0	0	0	Metabolites
142	37815bb496ec43dbb440ee6d4a91758f2c134495	0	0	1	Metabolites
143	aaacc4046a980584e5001b75039c9d2ff281e076	0	0	0	Metabolites
144	de08466a71d3965e0c6d005712b458657ea7fe6c	0	0	0	Metabolites
145	742892e9c55450c6b1a40878da7a7d35e6493b6e_d70cbe546c44a7c8acbaaaa479310a844e54f4e9	0	0	0	Metabolites
146	1f748f93966151e70c27c1c482e6ed6bacf8d768	0	0	1	Metabolites
147	df8c854094944c20da2f0d9f7dc37256ebde21e3	0	0	0	Metabolites
148	30faad1431ecb36030d1195f84cf6aa88a83fbd1	0	0	1	Metabolites
149	2f2d9a5a1383f2a869c74d84b382fb25220641e9	0	1	1	Metabolites
150	e1a3a3e8fe149c877e253a82218fbf6df6e03d20	0	0	1	Metabolites
151	76111420106e078cacd06076bfc6a407607f1ff1	0	0	1	Metabolites
152	59e1d3540e7a220426bc9b33e94c9eca90dfb32b	0	0	1	Metabolites
153	53d0f53b694a834a2c7d845657e46edab61d0110	0	0	1	Metabolites
154	85f25fac6ad7b70fff96cd88ea1b2125837d1cb0	0	0	0	Metabolites
155	3f5d2657100730bfb335bc6b26e32cc65242b015	0	0	1	Metabolites
156	b2a55dc52f37ec401378a0aa142918b5aab837b4_320a65df70c60b36b7c18fd4524dfd6fb4a6cae6	1	0	0	Metabolites
157	ca94f5645fc2bef67318962614ad83b1c8bdfce9	0	0	0	Metabolites
158	d0bb5e7ffcc427bb02ba6fe1fa6827eb7f7bdb89_456ed8fff96c3f76e6a5bdd7013f4665eefe9e45	1	1	1	Metabolites
159	faa4a0134aecdcea435df1c02594f3592c046cef	0	0	0	Metabolites
160	b7b7fc1d85c1227e7004da70b90519113ce1da7d	0	0	1	Metabolites
161	49a52d30684b1f8d6efbaa79425a730b9cececa7	0	0	1	Metabolites
162	813698513c12e664d26ff24778fd221b1140935b	0	0	0	Metabolites
163	cddb44b103f4a20a2529485918e2f794b50c8e01	0	0	0	Metabolites
164	1c51932dfc32c9efb1d61ff21d4e780a6ff8ac4f_34625fcd9cdf64e3cec3d2c708fea0f7c8708795	0	0	0	Metabolites
165	b60b933352e168ea8404c7853328bbd94ac8538f_c3e58998dafbc17849e65ec82cce462cc29d1d02	0	0	0	Metabolites
166	a11bf620599c1fb5c26214171bdc23accfacd0c9	0	0	0	Metabolites
167	5f02cd93f364db7be79ada92bf93d21067c0b5ee	1	1	1	Metabolites
168	b5c37eeece25773cee299e41ca602048f015837f_ad7527cfb72194201e72dc80ff596a41799cdf24_1a42fd6f48720a464f8a89f9db263dac75775742	1	0	1	Metabolites
169	8afff65737a0b1df2a0d31ff3a58415783d0690a_17d375f20b956b6dabab4605c4f9f193c1d226f4	0	0	0	Metabolites
170	182bb9295c4acd4481460f511645076f69add0e3	1	1	1	Metabolites
171	1d59d0b6cfcbd3aaae4be3653fc5e00f4e1044cb_bcce945cef824cecfb00260b8a21ebe3e9d9edeb	1	1	1	Metabolites
172	b0c7c984e48aa0e21a4ee59529ea9929f97ba29d	0	0	0	Metabolites
173	6a32993fa8a4cd641300692d63dd9d8f6cd70806	0	0	0	Metabolites
174	b9e4d7d34aa6b5b5bc50e3581e67825472242707	0	0	1	Metabolites
175	59bffe8837a0ce3df05dda3c71f0e0af46d142a2_e4e73e5441735baa9b8991ee15a89926d1c141c5_4459248a7bb6f90afe3914e6381e6048226e275e_d057fc1057b94cfc705b3d89aabc101029deaa70	0	0	1	Metabolites
176	fa5af18bcb48ea71270280a5b9bfa342248c67c8	0	0	0	Metabolites
177	c2f1ede7365785dfb689b99a8b6e2fb5f122d191	1	0	0	Metabolites
178	d366b89efcf068057b340ecce1558ab74f78b0ea	0	0	1	Metabolites
179	977aba82ab1454a7ea2db4c2bd9341418c0db12a	0	0	1	Metabolites
180	9e7eee89b88be723a3109c8f3780dabca43f750c	0	0	0	Metabolites
181	8926b770bf37dc1f34c02d8a9ae7495ae77021f5_c8fd9f6ddd6a8657579331b73fe179b129d6b882	0	0	1	Metabolites
182	6f4532722dd2339ac1cd408876eeb168483b2b95	0	0	0	Metabolites
183	6c9ac989a275dcc38711ca067c50a454685f31b6	0	0	1	Metabolites
184	d98e85df39f4b2e0c43b930f340432e912a41439	0	0	1	Metabolites
185	e9446216c1a18cbc777fe57834a03ff995bc087c	0	0	0	Metabolites
186	eda7f384b8a0bb93e53a39e2b1f94c953a313f8c	1	0	0	Metabolites
187	60743421a74d8a3241baf9a37d058e8761def570	1	0	0	Metabolites
188	8b75263738ae78443ee5743f9bda892df265ef55	1	0	0	Metabolites
189	141a6c3ded101a8d98b28540c584e254f2f3bb23	1	0	0	Metabolites
190	077c79a2d2cdd928b67921fdde728542e9bee387	0	0	0	Metabolites
191	afb670957f352aa79420a9cde5e64843c07d77ab	0	0	0	Metabolites
192	ed0b8dbfc3129d299ef5a4418bc847f003d79b77	0	0	0	Metabolites
193	1a13d0cd8699cb47ed58288256ef9f32fb7873cf	0	0	1	Metabolites
194	5a4c626b2498c331e56affb64c6ccb5ad83dcf08	0	0	1	Metabolites
195	66c8a70fe021c2fa15a4b77f0897a4bc66d9dff7	0	0	0	Metabolites
196	38158ce7f41c6d73b7bef37994d109dac31d5a2e	0	0	0	Metabolites
197	cd84f5bb9d974ae1f1ce5a7d6eef3a67e3411e8c	0	0	0	Metabolites
198	7ff58c0e447083936b749e7a208d3dad291a8ba1_6754c4bc1e0b5d4371814378dab61cbcbb184d5a_f2260e075303600a60bf4d77cdba9fd7268c1055_574fa57dad7749518f1b654a1a976322b8d33e37	0	0	0	Metabolites
199	78316387247c012653e3641dd0c87fbbbe1c374c	0	0	0	Metabolites
200	74f39e5792fdbf2c80a0d1c640d9f653d2fe3b96	0	0	0	Metabolites

## Sheet: Table S3
Automated Mapping Review
ID	Category by the Dictionary	Text Fragment	Prediction
6401742eaaea183b27524d40eef61e82b442a0a8	Nucleic Acids	One genetic cause of markedly low plasma concentrations of apolipoprotein bioEntity and low density lipoprotein (LDL)-cholesterol is familial hypobetalipoproteinemia.	positive
28a3f4f436c78b300bbda2ecd0def60ed90ba8f1	Nucleic Acids	Familial defective apolipoprotein bioEntity is a genetic disease that leads to hypercholesterolemia and to an increased serum concentration of low density lipoproteins that bind defectively to the apoB,E(LDL) receptor.	negative
fd497e973bebc2b09c5a3731e61fc2dacfdb886a	Nucleic Acids	Familial defective apolipoprotein bioEntity is a genetic disease that leads to hypercholesterolemia and to an increased serum concentration of low density lipoproteins that bind defectively to the apoB,E(LDL) receptor. Thus, it appears that the mutation in the codon for amino acid 3500 (CGG----CAG), a CG mutational """"""""hot spot,"""""""" defines a minor apoB-100 allele associated with defectiv…	positive
c00c85461b97433e5b4e2b84acbc86d8e6e5ec3d	Nucleic Acids	SLC28 genes encode three plasma membrane transporter proteins, human concentrative nucleoside transporter bioEntity, CNT2, and CNT3, all of which are implicated in the uptake of natural nucleosides and a variety of nucleoside analogs used in the chemotherapy of cancer and viral and inflammatory diseases.	negative
226bae492d9131a851a3fbe90f3182debd26f15e	Nucleic Acids	A Leu7Pro mutation in the signal peptide of platelet glycoprotein bioEntity in a case of Bernard-Soulier syndrome abolishes surface expression of the GPIb-V-IX complex.	positive
983e40218bed0827407d7efde552e5efee38182e	Nucleic Acids	Because of the rapid progress to overt diabetes and the high prevalence of required insulin treatment in patients with MODY3, we screened the HNF-1 alpha gene for mutations in Japanese subjects with IDDM. These results indicate that the HNF-1 alpha gene defects could lead to the development of not only early-onset NIDDM but also IDDM, implicating the importance of subclassification of HNF-1 alpha…	positive
97c7438b4a3586d2c182fd59841a883f07454f00	Nucleic Acids	In the present study, we have investigated transcriptional activation, DNA binding properties, and protein dimerization activity of three HNF-4alpha missense mutations--HNF4(R127W), HNF4(V255M), and HNF4(E276Q)--that have been associated with type 2 diabetes. Genetic studies have shown that mutations in the gene encoding hepatocyte nuclear factor bioEntity, a member of the steroid/thyroid hormone…	positive
c4579b4e2503c0200ac46ad6547adb6183e5bd07	Nucleic Acids	Characterization of mutations in the low density lipoprotein bioEntity gene in patients with homozygous familial hypercholesterolemia, and frequency of these mutations in FH patients in the United Kingdom.	positive
4c0b79c8d2a2da62a3eb4497dbf3dc37440b42da	Nucleic Acids	Seventy-one mutations of the low density lipoprotein bioEntity gene were identified in 282 unrelated Italian familial hypercholesterolemia (FH) heterozygotes.	positive
6651330cfcbdcd23a30f0e7f4acbeec827b47af4_5d27cc9a21773c320b9fca858c6ab562f0871cdf	Nucleic Acids	Two deletions of the low-density lipoprotein bioEntity gene were previously shown to account for about two thirds of all mutations causing familial hypercholesterolemia (FH) in Finland.	positive
65f9d117d4324e0212c36258e02d1fe9ee0f89a9	Nucleic Acids	Screening for PSEN1 mutations may be appropriate in cases of familial dementia even where the clinical phenotype is not typical of AD. Presenilin bioEntity mutations are responsible for many cases of autosomal dominant Alzheimer disease (AD), although the clinical spectrum has not been fully defined.	positive
385d334545acd67db2ff8dfad6225eed59b1c1ad	Nucleic Acids	Severe combined immunodeficiency (SCID) comprises a heterogeneous group of primary immunodeficiencies, a proportion of which are due to mutations in either of the 2 recombination activating genes bioEntity and -2, which mediate the process of V(D)J recombination leading to the assembly of antigen receptor genes.	negative
37946daf32c1c0b83b8917af930cfcbf52bba593	Nucleic Acids	Toll-like receptor bioEntity is an endosomal TLR that mediates immune responses against viral infections upon activation by its ligand double-stranded RNA, a replication intermediate of most viruses.	negative
e9510c40eb7e139791f56ac88f6875e5d4eac49e	Nucleic Acids	However, we found that expression of RGL was very low in all HCC cell lines detected (Additional file 4: Figure S4A), suggesting RGL may be not a major target of TIPE2 in HCC. Human tumor necrosis factor bioEntity suppresses hepatocellular carcinoma metastasis through inhibiting Rac1. Clinical information from a cohort of 112 patients reveals that loss or reduced expression of TIPE2 in primary HC…	positive
7cd41f3f8afdcf4475df03f2834519db1db0697b_85740f529d362254de2e5678db26194220070129	Nucleic Acids	A dinucleotide deletion in human ubiquitin bioEntity messenger RNA leads to formation of polyubiquitin (UbB)+1, which has been implicated in neuronal cell death in Alzheimer's and other neurodegenerative diseases.	negative
a9a789ae939070c87481280a580aff19ac4e018d	Nucleic Acids	Mutations in the gene encoding bioEntity (AGPAT2) have been reported in patients with congenital generalized lipodystrophy (CGL).	positive
ef7881bf0a8e6ddde2e85b26d41a31ad8eefa6c3	Nucleic Acids	Functional expression and characterization of human bioEntity protein, a homologue of cytochrome b561 and a candidate tumor suppressor gene product.	positive
0bf1de60b4f3d5909ec1655ce55950c798726a84_3368679646ca54b3537fec1de3fa2d3f308bc752_54aab4f1e3c29d81554de517a5c292bcb638ac08	Nucleic Acids	Mutations in the gene encoding bioEntity (RDH5; EC ) are associated with fundus albipunctatus, an autosomal recessive eye disease characterized by stationary night blindness and accumulation of white spots in the retina.	positive
aa17e69c28cc1d69f6efc7ae45af8e8f6068c128	Nucleic Acids	bioEntity mutations as a major cause of the congenital night-blindness disorder known as fundus albipunctatus. These findings strongly implicate defects of RDH5 as the cause of fundus albipunctatus and point to a heterogeneity of RDH5 mutations in this form of congenital stationary night blindness with variable expressivity.	positive
6cfa354dd92a8e1a41ef26f3fa044e1f674b2cff	Nucleic Acids	Recent studies show that mutations in the gene encoding bioEntity are associated with fundus albipunctatus. Null mutation in the human 11-cis retinol dehydrogenase gene associated with fundus albipunctatus.	positive
ee0473a6c5eeb019cbc7cb0c7f63dc9f7f0c5b95	Nucleic Acids	To report a Japanese family with fundus albipunctatus and macular dystrophy associated with a mutation in the bioEntity (RDH5) gene.	positive
0def74603f265888a585df35226e51ef215652a5	Nucleic Acids	Mutations in the gene encoding bioEntity cause the syndrome of apparent mineralocorticoid excess (AME), an autosomal recessive form of inherited hypertension, in which cortisol acts as a potent mineralocorticoid.	positive
0a2feaae6a82d85678c33da8504817c68d14ff8b_a00835e4972a9da6af9310be30872d513b39e3f5	Nucleic Acids	Mutations in the gene encoding bioEntity cause the syndrome of apparent mineralocorticoid excess (AME), an autosomal recessive form of inherited hypertension, in which cortisol acts as a potent mineralocorticoid. Considered together, these findings provide evidence for a role of Glu(115) in determining cofactor-binding specificity of 11betaHSD2 and emphasize the importance of structure-function a…	positive
cffcf84fb8560676b90099209ca2ab94050fcd9a	Nucleic Acids	The bioEntity cDNA recognized a 3.0-kilobase mRNA species in platelets and human erythroleukemia cells (HEL cells).	positive
376b84eebd7d47b203414b2f97797e393fa0a71e	Nucleic Acids	Fischer, Lipoxygenase-3 (ALOXE3) and bioEntity (ALOX12B) are mutated in non-bullous congenital ichthyosiform erythroderma (NCIE) linked to chromosome 17p13.1, Hum.	positive
ab4158a12e8f47cfea2eef9caf38ce5047a09918	Nucleic Acids	Lipoxygenase-3 (ALOXE3) and bioEntity (ALOX12B) are mutated in non-bullous congenital ichthyosiform erythroderma (NCIE) linked to chromosome 17p13.1. We report the identification of mutations in lipoxygenase-3 (ALOXE3) and 12(R)-lipoxygenase (ALOX12B) genes in non-bullous congenital ichthyosiform erythroderma (NCIE) linked to chromosome 17.	positive
c27fb169e4c1bcad1cddd5999c58bb3d24544ea8	Nucleic Acids	Mutations in bioEntity cause primary hypertrophic osteoarthropathy.	positive
d3732379a2fb26bc91cde0d19d97307bf08de299	Nucleic Acids	The bioEntity (DNPH1) has been proposed as a new molecular target for cancer treatment.	negative
0c6adb91e2b874fc2292d14a1d4794d6fc51e8a8	Nucleic Acids	bioEntity gene highly induced by hepatitis C virus infection in human liver is inhibitory to viral replication in vitro.	positive
2aeec2d8e6b55c230003c58a9a7e5382040139f6	Nucleic Acids	No enzyme activity of bioEntity gene product in pseudovitamin D deficiency rickets, including that with mild clinical manifestation.	positive
0d3811fefd421f980d3aa11a934c78f50dacb4d4	Nucleic Acids	The results of this study suggest that unique HMGCL gene mutations exist in Taiwanese HL deficiency patients. bioEntity deficiency (HL deficiency) is a rare autosomal recessive mitochondrial disease characterized by a deficiency in the enzyme 3-Hydroxy-3-methylglutaryl CoA lyase (HMGCL). Here, we report on novel mutations identified in the HMGCL gene in 2 Taiwanese patients with HL deficiency. Th…	positive
566551bea5891cb47ada5fa191b2eeee9db78053	Nucleic Acids	Autosomal recessive HEM/Greenberg skeletal dysplasia is caused by bioEntity deficiency due to mutations in the lamin B receptor gene.	positive
412b385031acb77af8541185e5f70d66d07e353a	Nucleic Acids	These findings establish the central role of C(27) 3beta-HSD in the biosynthesis of bile acids and provide molecular tools for the diagnosis of a third type of neonatal progressive intrahepatic cholestasis associated with impaired bile acid synthesis. The bile acid synthetic gene bioEntity is mutated in progressive intrahepatic cholestasis.	positive
f28f461de25fa6f4f352aebf71c51c714d7fef1e	Nucleic Acids	Cherubism mutations uncouple bioEntity from Tankyrase-mediated protein destruction, which results in its stabilization and subsequent hyperactivation of the SRC, SYK, and VAV signaling pathways. The mechanism by which cherubism mutations alter 3BP2 function has remained obscure. Loss of Tankyrase-mediated destruction of 3BP2 is the underlying pathogenic mechanism of cherubism. Cherubism is caused…	positive
017372694b04eac843eb94ec0eb36b88fd2d11f1	Nucleic Acids	Mutations in the bioEntity gene (HPD) in patients with tyrosinemia type III. Tyrosinemia type III (OMIM 276710) is an autosomal recessive disorder caused by the deficiency of 4-hydroxyphenylpyruvate dioxygenase (HPD), the second enzyme in the tyrosine catabolic pathway. We have identified four presumed pathogenic mutations (two missense and two nonsense mutations) in the HPD gene in three unrelat…	positive
8faba11137eaf2de362504a980be3a1edde9bf1c	Nucleic Acids	bioEntity gene maps on the 9p21 chromosome, strictly linked to the important tumor suppressor gene p16INK4A.	positive
e141e2a7a6b0ec47af97bfdfd09d6e6e127f867a	Nucleic Acids	Conversely, mice harboring mutation in both BRCA1 and bioEntity are viable through adulthood without displaying increased cancer susceptibility. Given these observations, the identification of molecular determinants uniquely affecting BRCA1 and 53BP1 occupancy at DSBs would be a fundamentally important finding relevant to genome integrity, carcinogenesis, and potentially cancer therapy. BRCA1 def…	positive
31e1baf8b92d080202a93f4136452975c68ddf8d	Nucleic Acids	A missense mutation (A to G) of bioEntity in tetrahydrobiopterin-deficient form of hyperphenylalaninemia.	positive
50f952c780c8f33c5e80f0da91c4463906a31755	Nucleic Acids	Mutations in the bioEntity (PTPS) gene result in persistent hyperphenylalaninemia and severe catecholamine and serotonin deficiencies. We investigated at the DNA level a family with a PTPS-deficient child presenting with an unusual form of transient hyperphenylalaninemia.	positive
9acc157ceba43da2ffb40cb005f68478f7f30f17	Nucleic Acids	Single-step mutation scanning of the bioEntity gene in patients with hyperphenylalaninemia. A marker for neonatal detection of PTPS deficiency is hyperphenylalaninemia (HPA).	positive
01caf2d926d68c15e13ae60f3c77cbb27c5b4ae5	Nucleic Acids	Structural and functional consequences of mutations in bioEntity causing hyperphenylalaninemia in humans.	positive
515ec9db8400eb915be33e07c410e60ea19fbb69_8c59184927c51f156522d9902bd09a465708e739_8a7c34793cc8435f6c8e2eb0fc8b24abcaa995d1_e889f0704c5a62344069e302cefb3506da64841e	Nucleic Acids	Using an X-linked intellectual disability (XLID) next-generation sequencing diagnostic panel, we identified a novel missense mutation in the gene encoding bioEntity (RPL10), a locus associated previously with autism spectrum disorders (ASD); the p.K78E change segregated with disease under an X-linked recessive paradigm while, consistent with causality, carrier females exhibited skewed X inactivat…	positive
5f09f5e96a9d2efa94cc61a8ea87aee60b57485c	Nucleic Acids	Our data demonstrate that Smith-Lemli-Opitz syndrome is caused by mutations in the gene coding for bioEntity. Sequence analysis of fibroblast 7-dehydrocholesterol reductase cDNA from three patients with Smith-Lemli-Opitz syndrome revealed distinct mutations, including a 134-bp insertion and three different point mutations, each of which was heterozygous in cDNA from the respective parents. Smith-…	positive
271d81810ff1bd4889e7c505e32d70842f51a161	Nucleic Acids	Smith--Lemli--Opitz syndrome (SLOS) is caused by mutations in the DHCR7 gene leading to deficient activity of bioEntity (DHCR7; EC 1.3.1.21), the final enzyme of the cholesterol biosynthetic pathway, resulting in low cholesterol and high concentrations of its direct precursor 7-dehydrocholesterol in plasma and tissues. We here report mutations identified in the DHCR7 gene of 13 children diagnosed…	positive
837f42063015c299306e99f363f8a9abd06650c6	Nucleic Acids	The list of selected ASD risk factors (Methods, Supplementary Data 1) consisted of genes associated with syndromic forms of ASD (for example, TSC2 and FMR1; a total of 24); genes affected by the de novo CNVs (for example, ARID1B and bioEntity also known as RBFOX1; a total of 65) or recurrent CNVs (for example, PTCHD1 and CNTN4; a total of 27); genes carrying rare mutations in autism patients (for…	positive
977ead7b5d02e4d34147e50b938d324e780938e3	Nucleic Acids	A duplication variant within middle-ear-specific gene bioEntity co-segregates with otitis media in an indigenous Filipino pedigree (LOD score=7.5 at reduced penetrance) and lies within a founder haplotype that is also shared by three otitis-prone European- and Hispanic-American children, but is absent in non-otitis-prone children and >62,000 next-generation sequences. A duplication variant within…	positive
72d721b738be38fe05e46a0a371e2a24c082d953	Nucleic Acids	The missense variant has C-score=15.2, is at a conserved nucleotide and predicted damaging by 2/6 algorithms, and occurs in a domain that is rich in disulfide bonds, which may be needed to link bioEntity monomers into the active dimer and tetramer formations.9 However this variant is heterozygous in 96 alleles from the ExAC database (European non-Finnish MAF=0.0013), and probably does not confer …	positive
48bd97b9e6ca65303f3fb9ff8a7eaf16709e872d	Nucleic Acids	Much initial molecular analysis supported that Triple-A syndrome was caused by mutations in bioEntity, a WD-repeat protein gene.	positive
7a80e54f42487f10b939b3c54ea6187c3176990c	Nucleic Acids	RNA blotting experiments revealed marked expression in neuroendocrine and gastrointestinal structures, which are predominantly affected in triple A syndrome, supporting the hypothesis that mutations in this triple A syndrome gene (bioEntity) are responsible for the disease. Triple A syndrome is caused by mutations in AAAS, a new WD-repeat protein gene.	positive
3099610ae0ece292c938b4845c36501a00857c15	Nucleic Acids	bioEntity overexpression induces invasion and protects cervical cancer cells from apoptosis. These results suggest that AAC-11 may serve as a candidate metastasis-related and apoptosis-inhibiting gene in human cervical cancer. The levels of AAC-11 mRNA expressions in nine normal cervical and nine primary cervical cancer tissues were low.	positive
3b4aa61c2bb633a3aa819e1941578e025b45e5fa	Nucleic Acids	Now, we have developed a simple, fast, and reliable method to assay the activities of TH and bioEntity and have provided the possibility of ex vivo gene therapy for PD by genetically modifying cells with separate hTH, hGCH1, and hAADC genes. The assays of activities and function of TH, AADC, and GCH1 and their potential use in ex vivo gene therapy of PD.	positive
d659d644efa9f60209be8859cabfce2ee1a9433e	Nucleic Acids	By using lentivirus mediated transfection method, we silenced bioEntity expression and silencing of AAED1 inhibited cancer cell proliferation in vitro in gastric cancer cell lines, as demonstrated by cell viability and colony formation assay. In the present study, we identified a novel gene, AAED1 (AhpC/TSA antioxidant enzyme domain containing 1), which is upregulated in gastric cancer cells. AAE…	positive
809a39c75151fc6113b301be5b1142b4894395a7	Nucleic Acids	Nonsense mutations in bioEntity cause punctate palmoplantar keratoderma type Buschke-Fischer-Brauer.	positive
d2cddf4bbfb54d298069f26fdb7fd28ef2a675f5	Nucleic Acids	The cDNA for bioEntity (angio-associated, migratory cell protein) was first isolated from a human melanoma cell line during a search for motility-associated cell surface proteins.	positive
cfebde387ce8c01a00f7cf7fd8464268e49de75f_f44a417a4af35b3b027c2b831aec7aabaa8980ef	Nucleic Acids	Here, we report loss-of-function mutations in bioEntity in two siblings with progressive microcephaly with hypomyelination, intractable epilepsy, and spasticity.	positive
efccef05170f21e090254d930bcde300731cdf95_844659f4eb65596b311949f201f01cc335e7b965	Nucleic Acids	Mutations in bioEntity were previously associated with an autosomal-dominant inherited form of axonal neuropathy, Charcot-Marie-Tooth disease type 2N (CMT2N).	positive
714fa8aa23f7550c0d84ad6bc8bf387d4acc773c	Nucleic Acids	The autosomal-recessive bioEntity mutations identified in the individuals described here, however, cause a severe infantile epileptic encephalopathy with a central myelin defect and peripheral neuropathy, demonstrating that defects of alanyl-tRNA charging can result in a wide spectrum of disease manifestations.	positive
c10b1e8f2a8b4969d1907f63f9d4296191c62851	Nucleic Acids	To investigate the role of bioEntity in CMT, we performed a mutation screen of the AARS gene in patients with peripheral neuropathy.	positive
951eb8ba1884f826aa72b8b499677744cd807008	Nucleic Acids	Novel (ovario) leukodystrophy related to bioEntity mutations.	positive
bd532a1320724777400db2a63ed7c90aed876052_d51c53a761e521d8d5976ec45f232336654f53f9	Nucleic Acids	The 6 patients with bioEntity mutations had childhood- to adulthood-onset signs of neurologic deterioration consisting of ataxia, spasticity, and cognitive decline with features of frontal lobe dysfunction.	negative
9f3f15c1df71c08811d91eee6b010a2b3bca62b0_d11a7720e3c6d0bca5fce8a4d0d0f57172705649	Nucleic Acids	We present 6 patients with a new phenotype caused by bioEntity mutations, characterized by leukoencephalopathy and, in female patients, ovarian failure, indicating that the phenotypic spectrum associated with AARS2 variants is much wider than previously reported.	positive
32f9395bc44b026d7d75881a24524b258cc44f88_a39be62a841de8446bb4b2d38f5ef2237a06f99d	Nucleic Acids	We next investigated whether AAV2 infection could be neutralized in the presence of soluble bioEntity. We observed an increase in susceptibility to AAV2 in all AAVR-overexpressing cell lines compared to wild-type cells, emphasizing AAVRaI-nonASCII-A-nonASCII-A-nonASCII-s critical role in AAV2 infection (Fig. 1c). We further investigated whether AAVR requires intracellular trafficking all the way …	positive
6bc24d0fe5bf9035b2d0ce65557f932e071c8ecc	Nucleic Acids	A point mutation in bioEntity gene in a patient with severe premature coronary heart disease and mild clinical phenotype of Tangier disease.	positive
d03d16dab9ae73d5fa770da99160b91b5a46a41a	Nucleic Acids	Here we present evidence that TD is caused by mutations in bioEntity, encoding a member of the ATP-binding cassette (ABC) transporter family, located on chromosome 9q22-31.	positive
7dfa533972af50f908282175332542ef30d199cd	Nucleic Acids	Mutations in bioEntity in Tangier disease and familial high-density lipoprotein deficiency.	positive
1ca865a08552b78acfa0836d4ca1c5f53679689e_547e2be5ca76c06b4479cd977e6bd8ec13a975f6	Nucleic Acids	Mutation of a putative mitochondrial iron transporter gene (bioEntity) in X-linked sideroblastic anemia and ataxia (XLSA/A).	positive
9c5e6257a536cfe6bc8f5529e77c92a90bd56dfe_8b573557489eeaeeefd6bc0385ccb01d9bf78e2c	Nucleic Acids	Previously, a missense mutation in the human bioEntity gene was shown to be the defect in members of a family affected with X-linked sideroblastic anemia with cerebellar ataxia (XLSA/A).	positive
3fba496ae313ac7ab622d05c89a2b75ee2f02481	Nucleic Acids	These data indicate that bioEntity is the causal gene of XLSA/A and that XLSA/A is a mitochondrial disease caused by a mutation in the nuclear genome.	positive
4ebfb3d614bebc427b6f4856fd7196b44f6a2554	Nucleic Acids	X-linked cerebellar ataxia and sideroblastic anaemia associated with a missense mutation in the bioEntity gene predicting V411L.	positive
b62966a1b3fdbd25f43e49fc128eb9d7817c89f7	Nucleic Acids	bioEntity(Alabama): a novel variant associated with HDL deficiency and premature coronary artery disease. To evaluate the molecular basis of low high density lipoprotein (HDL) in a family with premature coronary artery disease, single strand conformational polymorphism analysis was performed for all coding regions and splice site junctions of ABCA1 with the genomic DNA of the proband.	positive
871cd13bc7ca29a59c5963a0f3e2a25c322a9cf1_401b3c97a15d0bec4a5e40eac3646969d382836e	Nucleic Acids	Clinical variant of Tangier disease in Japan: mutation of the bioEntity gene in hypoalphalipoproteinemia with corneal lipidosis.	positive
5bb2d66dc6e031c52adc5621941f1764a0f2fd5f	Nucleic Acids	Double deletions and missense mutations in the first nucleotide-binding fold of the ATP-binding cassette transporter A1 ( bioEntity) gene in Japanese patients with Tangier disease.	positive
31fe208bc6d17e79c844c9601c318b7339ada051	Nucleic Acids	Homozygosity for mutations in ABC transporter A1 (bioEntity) causes Tangier disease, a rare HDL-deficiency syndrome.	positive
485bd0e7ee6dda8159cc158b3b798ab9546c42e5	Nucleic Acids	Mutation of bioEntity associated with Tangier disease (C1477R) abolished both apoE3 binding and apoE3-mediated cholesterol efflux.	positive
4a740e53d7f2d9cf12fbb1da80c643c5583b4a8d_0900826a4b10f1de7e776de074b904814e5195e1_c6362a3edf60e2bede91d5099873a65ca4566c0c_50a9ddabc26221db0a1b9b0ffd99cf3608fa0b23	Nucleic Acids	Mutations in bioEntity have been shown to be the cause of Tangier disease (TD) and some forms of familial hypoalphalipoproteinemia (HA), two genetic disorders characterized by low plasma HDL levels.	positive
0a48532c63688e5050fd048a808949d8271c1348_a371b4b27b776a4e840fa87fadb636e468caf076_977e67f8a757c353ed77f0d0d07ea54aea5e94bc	Nucleic Acids	Mutations in bioEntity, a member of the ATP-binding cassette family, have been shown to underlie Tangier disease (TD) and familial hypoalphalipoproteinemia (FHA), which are genetic disorders that are characterized by depressed concentrations of plasma high density lipoprotein (HDL) cholesterol.	positive
088c38ee3b85c002f5195fee115c6d7bd0c5a8b5	Nucleic Acids	Mutations in bioEntity, a member of the ATP-binding cassette family, have been shown to underlie Tangier disease (TD) and familial hypoalphalipoproteinemia (FHA), which are genetic disorders that are characterized by depressed concentrations of plasma high density lipoprotein (HDL) cholesterol. With these new sequencing primers, we found 3 novel ABCA1 mutations: a frameshift mutation (4570insA, A…	positive
a1d2b78ade795b5f8c9526e6deff32c2294bc686_c9bca848cdc5e3bb94b0773e196966506db30cd0	Nucleic Acids	Mutations in the bioEntity gene are the cause of familial high density lipoprotein deficiency (FHD).	positive
6d91008ba0eefb0ac2ab8b634c7f7ea55d8f1d9f	Nucleic Acids	Mutations in the ATP-binding cassette transporter 1 (bioEntity) gene have been recently identified as the molecular defect in Tangier disease (TD) and familial high density lipoprotein deficiency (FHA). Novel mutations in ABCA1 gene in Japanese patients with Tangier disease and familial high density lipoprotein deficiency with coronary heart disease.	positive
dc5a78b8bf40f8c164f1669f5ffb7c4fae645bb3	Nucleic Acids	Novel mutations in bioEntity gene in Japanese patients with Tangier disease and familial high density lipoprotein deficiency with coronary heart disease.	positive
e3f40ced35a8967402f8cb74181919c7ab471e24_de4a42cf1dc4abeb005197ac6b6bd89dddc494f3_7583fa897898cc7eeece31478da5e527596771d9_a9e9eda7593cf975fffd0e3b2572c4f95f4972b2	Nucleic Acids	Recent studies have implicated mutations in bioEntity as the cause of Tangier disease (TD) and familial hypoalphalipoproteinemia (FHA).	positive
c9dbbb20e9b349c883c0f7a6d1e2a0cac6d4c934	Nucleic Acids	Two subjects found to be compound heterozygotes for bioEntity mutations did not have overt clinical manifestations of TD. Mutations in ABCA1 have been shown to be the cause of Tangier disease (TD) and some forms of familial hypoalphalipoproteinemia (HA), two genetic disorders characterized by low plasma HDL levels.	positive
b163c1d13e886b5950849cba82054e5368e5fa1b_2589e20b654e838f8c10675231fa3d90833176c8_358a7c5a0311257cc5c97f93392fe729e751863e_8bb3dcd58745912206e07da6b9c843cc3a5ac12d	Nucleic Acids	We and others have recently identified mutations in the bioEntity gene as the underlying cause of Tangier disease (TD) and of a dominantly inherited form of familial hypoalphalipoproteinemia (FHA) associated with reduced cholesterol efflux.	positive
8c3ac7f46c4baf51a48f9ada1811b779f2388b6a	Nucleic Acids	We propose that patients with apparently isolated HDL deficiency who are found to carry bioEntity mutations may in fact belong to a category of TD patients whose phenotypic features are only partially expressed, and that a number of hidden clinical variants of TD might exist among other HDL deficiency patients who have escaped correct clinical diagnosis. Several TD patients were recently found to…	positive
7c0c71cca7b453b09c61f9f0776e36db4f23bc8e	Nucleic Acids	With these new sequencing primers, we found 3 novel bioEntity mutations: a frameshift mutation (4570insA, A1484S-->X1492), a missense mutation (A986D) in a TD family, and a missense mutation (R170C) in aboriginal subjects with FHA. Mutations in ABCA1, a member of the ATP-binding cassette family, have been shown to underlie Tangier disease (TD) and familial hypoalphalipoproteinemia (FHA), which ar…	positive
6c7399fd8b6503bfb9882da845ee0da9b6566655_a60f76881d668fbc9883df5afcf0632e69edb2a8_d1e296643144898a66ef05a940448b2412b75c4b_5a9ae9035b6988769c8db8c995a2b4c082edb36c	Nucleic Acids	A Mutations in the gene encoding the bioEntity protein are associated with different subtypes of autosomal recessive congenital ichthyosis (ARCI), including Harlequin ichthyosis (HI), lamellar ichthyosis (LI) and non-bullous congenital ichthyosiform erythroderma (NCIE).	positive
60967d33aed6a706ffd6bbf20230dcc541b9900b	Nucleic Acids	A Mutations in the gene encoding the bioEntity protein are associated with different subtypes of autosomal recessive congenital ichthyosis (ARCI), including Harlequin ichthyosis (HI), lamellar ichthyosis (LI) and non-bullous congenital ichthyosiform erythroderma (NCIE). Non-bullous congentital ichthyosiform erythroderma associated with homozygosity for a novel missense mutation in an ATP binding …	positive
47a216f05b7985a2abdfd4a2a55de42cbeae66c5	Nucleic Acids	bioEntity is a major causative gene for non-bullous congenital ichthyosiform erythroderma.	positive
52121b64b6cb180bcbe744eccd619790cdecc419	Nucleic Acids	bioEntity is the major harlequin ichthyosis gene.	positive
0f4aef4ae029d77e8791c3834450a35bbe7443e5_c6b35fec1584e4e779575fe9a5d0d90d10a50a23	Nucleic Acids	ABCA3 is involved in lipid secretion via LGs from alveolar type II cells, and missense mutations in bioEntity have been reported to cause lamellar ichthyosis type 2, a milder form of ichthyosis.	positive
141339cea192535327b69ecf696a14dfac383109	Nucleic Acids	Compound heterozygous mutations including a de novo missense mutation in bioEntity led to a case of harlequin ichthyosis with moderate clinical severity.	positive
4107f4f089de24c1ba381d2e4d34558dd1123f8d_c37a611bdaa9d1b62893d0e1d8dd8e103e6a952f	Nucleic Acids	Eleven HI patients had bi-allelic bioEntity mutations, whereas in the remaining three HI patients in this study, ABCA12 mutations were detected on only one allele by sequencing. Previously, we and others have shown that mutations in the ABCA12 gene encoding an adenosine triphosphate-binding cassette (ABC) transporter underlie the skin disease HI.	positive
9951d09e1ab826112fba8ad3d17053bdbfb88fe9_876c00d24c5db134728b9ca9ca985edeaf1ac14f	Nucleic Acids	Gene mutations of bioEntity underlie harlequin ichthyosis, a devastating skin disorder characterized by abnormal lamellar bodies and a severe barrier abnormality.	positive
d8fa2b13f6015adee36aeb52e1cb89e65192a5fb	Nucleic Acids	Mutations in the transporter bioEntity are associated with lamellar ichthyosis type 2. Lamellar ichthyosis type 2 (LI2) is a rare autosomal recessive skin disorder for which a gene has been localized on chromosome 2q33-35.	positive
511f989955a59b3d2d1d5d00f513b064993b76d5	Nucleic Acids	No de novo mutation in bioEntity has yet been reported either in HI or lamellar ichthyosis.	positive
62b087b169c04692e8071cdc405cfe2cc87afcb4	Nucleic Acids	Novel bioEntity mutations identified in two cases of non-bullous congenital ichthyosiform erythroderma associated with multiple skin malignant neoplasia.	positive
40805d410d98afc6fcd34930eb9c9ae40b79b36f	Nucleic Acids	Novel compound heterozygous nonsense and missense bioEntity mutations lead to nonbullous congenital ichthyosiform erythroderma.	positive
940c9b4a3dff57ec2e0110ab79fbf0ddbf243ab2	Nucleic Acids	Previously, we and others have shown that mutations in the bioEntity gene encoding an adenosine triphosphate-binding cassette (ABC) transporter underlie the skin disease HI.	positive
861742d48b5d212db2a7f155cb4a48ee0ff0101d_273deecbef750e82bdc08986eef5710c3f1e488c_188210835344df53b3358f3838d280c572b36b64	Nucleic Acids	Recently, gene mutations of bioEntity were found to underlie Harlequin ichthyosis and lamellar ichthyosis, two devastating skin disorders.	positive
f07eab5f5ee77375453a952ec29dc9a78c9b4df5	Nucleic Acids	The combined results support that an bioEntity missense mutation, despite its location in a functional domain, may be associated with a mild ichthyosis phenotype.	positive
46f08646098f17eb8aaf22aaf0cb62d3ee266a7a_abbb4ddf8820959501449c299511dd822eb0d2f8	Nucleic Acids	The present case suggested that a de novo bioEntity mutation might underlie HI. No de novo mutation in ABCA12 has yet been reported either in HI or lamellar ichthyosis. Recently, ABCA12 mutations were identified as the cause of HI.	positive
2b7937868e380520adca784423b08e1f7ff24fca_3b05b3c073bc83ee8710c13fd37ada587aae9bed	Nucleic Acids	We concluded that bioEntity works as an epidermal keratinocyte lipid transporter and that defective ABCA12 results in a loss of the skin lipid barrier, leading to HI. Therefore, we hypothesized that HI might be caused by mutations that lead to serious ABCA12 defects.	negative
bbfb5c6414875a683b3c58fa8c9482b5ac07abc8_fc32c851c009b24616c76f557d556206cbe4f081	Nucleic Acids	We reported that deleterious bioEntity mutations cause a disturbance in lamellar granule (LG) lipid transport in the epidermal granular layer keratinocytes, resulting in harlequin ichthyosis, a severe genodermatosis.	positive
b017d8f7c395347496493e862e158caa76d78164	Nucleic Acids	bioEntity has also been genetically linked with Alzheimer's disease but the molecular mechanisms are unknown.	negative
49602445db27e298aa3b8dc89942383d91dfafd5	Nucleic Acids	It is important to study the role of bioEntity in regulating cholesterol homeostasis in neuronal-type cells because ABCA2 has been identified as a possible genetic risk factor for Alzheimer's disease.	positive
eadb1b2b94ad5ea348785b787ac08a4f86fddb6a	Nucleic Acids	bioEntity mutations cause fatal surfactant deficiency and interstitial lung disease.	positive
d35d03a08b04007c434e0ebbe46a975106c0e71a	Nucleic Acids	Among the few molecularly defined entities, mutations in the gene encoding the ATP-binding cassette (ABC), subfamily A, member 3 (bioEntity) lipid transporter represent the main cause of inherited surfactant dysfunction disorders, a subgroup of ILD. Tools to explore ABCA3 mutations causing interstitial lung disease.	positive
66efee607dd11793d479a1b9d2a0ff4b3db9dde5_14300562c2461396b86042e202464a74cadc9840	Nucleic Acids	Among these, bioEntity, a lipid transporter, was significantly induced after exposure to MLF, and this induction was confirmed in primary macrophages from CL patients. ABCA3 gene expression inversely correlated with intracellular MLF content in primary macrophages from CL patients.	positive
5219b9c7a5701eb57b9eef03fa638cfa9d0fef70	Nucleic Acids	Based on our results, we suggest that transporter oligomerization is crucial for bioEntity function and that a disruption of oligomerization due to mutations represents a novel pathomechanism in ABCA3-associated lung disease.	positive
eb89a6d1cb76c45e7a7a4ccb5958ed3e6c4bf3fd	Nucleic Acids	Mutations in the ATP-binding cassette, sub-family A (ABC1), member 3 (bioEntity) gene cause respiratory distress syndrome in newborns, and chronic interstitial lung disease in children and adults.	positive
cf380939695992f8bf3b7206a2c7e7cd092ce17f	Nucleic Acids	Mutations within the bioEntity gene may functionally impair the transporter, causing lung diseases in newborns, children and adults.	positive
4e239dfe886b27b4060bffa53141dc6d9a196e85	Nucleic Acids	Our data provide evidence that bioEntity mutations are associated not only with a deficiency of ABCA3 but also with an abnormal processing and routing of SP-B and SP-C, leading to severe alterations of surfactant homeostasis and respiratory distress syndrome.	positive
382fe1352536a651971978220a2f67e8fddc4378	Nucleic Acids	To test the hypothesis that bioEntity mutations are not always associated with fatal neonatal lung disease but are a cause of pediatric interstitial lung disease.	positive
5b8b5fb003f4655e92bed3a3d64e528e7fe00b75	Nucleic Acids	To test the hypothesis that bioEntity mutations are not always associated with fatal neonatal lung disease but are a cause of pediatric interstitial lung disease. ABCA3 mutations cause some types of interstitial lung disease in pediatric patients. ABCA3 mutations associated with pediatric interstitial lung disease.	positive
0543b43921316b5b2819cc514eaff8e34fc8f194	Nucleic Acids	A comprehensive survey of sequence variation in the bioEntity (ABCR) gene in Stargardt disease and age-related macular degeneration.	positive
7ac63e9ad21c3ec3460f33e49d05ceebb4a8d8e6	Nucleic Acids	A comprehensive survey of sequence variation in the bioEntity (ABCR) gene in Stargardt disease and age-related macular degeneration. In addition, we have assessed the proposed role for ABCA4 in age-related macular degeneration (AMD), a common cause of late-onset blindness, by studying 200 affected individuals with late-stage disease.	positive
e8670fbd9e861508dd53be1a1e90cdb010a0b1c4	Nucleic Acids	A primary role of the bioEntity gene in STGD1/FFM and AR CRD, together with the gene's involvement in an as-yet-unknown proportion of cases with AR RP, strengthens the idea that mutations in the ABCA4 gene could be the most frequent cause of inherited retinal dystrophy in humans.	positive
eb5a9ac54b55fc32183ef0dc704022860eb88c73	Nucleic Acids	Compound heterozygous cases that included the p.Arg602Trp mutation of the bioEntity gene have been described in early onset, autosomal recessive retinitis pigmentosa families [7,8].	positive
0ab83c15bb41359187e3e9d75e853d7a765af4d7	Nucleic Acids	Frequency of bioEntity mutations in 278 Spanish controls: an insight into the prevalence of autosomal recessive Stargardt disease. Frequency of ABCA4 mutations in 278 Spanish controls: an insight into the prevalence of autosomal recessive Stargardt disease The spectrum of ABCA4 disease-associated alleles identified in Spanish Stargardt disease (STGD) patients and relative frequencies. To determin…	positive
0ddceefdad389485132984c5a48a63e2c035b9fa_f6db29a8c51e738863099834c100e79c23eac9af	Nucleic Acids	In order to further characterize the complex genotype-phenotype relationships involving this gene, we have performed a mutation analysis of bioEntity in 14 Spanish patients comprising eight STGD (Stargardt), four FFM (fundus flavimaculatus), and two CRD (Cone-rod dystrophy) patients.	positive
f566a09c035d83c9cfa632673c39de85442cd10a	Nucleic Acids	Mutations in bioEntity cause Stargardt macular degeneration (STGD1), an autosomal recessive disorder characterized by a loss of central vision and the accumulation of bisretinoid compounds.	positive
0f08c3f558951ba39a10fd422925068c61a7f1cb	Nucleic Acids	Mutations in bioEntity have been associated with autosomal recessive Stargardt disease (STGD), a few cases with autosomal recessive cone-rod dystrophy (arCRD) and autosomal recessive retinitis pigmentosa (arRP). Mutations in ABCA4 have been associated with autosomal recessive Stargardt disease (STGD), a few cases with autosomal recessive coneaI-nonASCII-A-nonASCII-A-nonASCII-rod dystrophy (arCRD)…	positive
5e558933651dcebfa9e8bbdf79195c2fce6cedcc	Nucleic Acids	Mutations in bioEntity have been associated with autosomal recessive Stargardt disease (STGD), a few cases with autosomal recessive coneaI-nonASCII-A-nonASCII-A-nonASCII-rod dystrophy (arCRD) and autosomal recessive retinitis pigmentosa (arRP). Screening of increasingly large numbers of patients from distinct populations would help to determine whether this broad spectrum of mutations can be expl…	positive
b961855e7d39ad4f08007b65bc04962b5d4d431b	Nucleic Acids	Mutations in the bioEntity (ABCR) gene are the major cause of autosomal recessive cone-rod dystrophy.	positive
7f550008a70d47d582d001c3dc5d2361c6c9b12e_e613f316df096b1d9d1df4db31c85504c158b304	Nucleic Acids	Mutations in the bioEntity gene are heterogeneous and somewhat ethnic specific and can result in autosomal recessive Stargardt disease (STGD1), cone or cone-rod dystrophy (CRD), and retinitis pigmentosa.	positive
f1bf4aee13b8c1f1b9b32c2c513901ca79d02770_d21798cd9d8eea78c22495c9241c734c2628c0f7	Nucleic Acids	Screening of bioEntity Gene in a Chinese Cohort With Stargardt Disease or Cone-Rod Dystrophy With a Report on 85 Novel Mutations. Mutations in the ABCA4 gene are heterogeneous and somewhat ethnic specific and can result in autosomal recessive Stargardt disease (STGD1), cone or cone-rod dystrophy (CRD), and retinitis pigmentosa.	positive
7a9b384299428cbf275398bf284c542dab94c524	Nucleic Acids	Screening of increasingly large numbers of patients from distinct populations would help to determine whether this broad spectrum of mutations can be explained by ethnic differences or is an indicator of extensive allelic heterogeneity of bioEntity in Stargardt disease and other retinal diseases.	positive
d8a97391f7ba2085391e957739101b8e41244ca5	Nucleic Acids	STGD1 is caused by mutations in the gene encoding the ATP-binding cassette (ABC) transporter bioEntity, originally known as ABCR and the Rim protein.10,11 To date, more than 1000 mutations are known to cause STGD1 and the related ABCA4-associated diseases including a subset of autosomal recessive cone-rod dystrophies and retinitis pigmentosa.10,12aI-nonASCII-A-nonASCII-A-nonASCII-20 Disease-causi…	positive
1da560592a958479787bd439845fa6e2e7c6c726	Nucleic Acids	The aim of this study was to assess the mutational spectrum of the bioEntity gene in a cohort of patients with Stargardt disease from Mexico, a previously uncharacterized population. In conclusion, this is the first report of ABCA4 molecular screening in Latin American Stargardt disease patients. ABCA4 mutational spectrum in Mexican patients with Stargardt disease: Identification of 12 novel muta…	positive
5c775c161b9f2aac9ae05dcef109f50848de7445_af55ad62ee962dc6b662ce2260e2043c50b732e6_57dafaa6d903eadc223d668ffb4b70001a2ad2a5	Nucleic Acids	The importance of bioEntity is highlighted by the finding that mutations in the gene encoding ABCA4 are responsible for autosomal recessive Stargardt disease (STGD1:MIM 248200) as well as some recessive forms of cone-rod dystrophy and retinitis pigmentosa [1,7,8,9,10,11,12].	positive
e4946902bd945a674a1727f217f773c40246500a	Nucleic Acids	The locus for recessive STGD was mapped to chromosome 1 (1p21aI-nonASCII-A-nonASCII-A-nonASCII-p13).3 Mutations in bioEntity have been described in autosomal recessive STGD (arSTGD),4 autosomal recessive retinitis pigmentosa (arRP),5 autosomal recessive coneaI-nonASCII-A-nonASCII-A-nonASCII-rod dystrophy (arCRD)6 and age-related macular degeneration (AMD).7	positive
669793c084b1f4fdc36e59c30f2bd28bf29a0130	Nucleic Acids	The objective of this study was to determine the bioEntity mutation detection rate and mutation spectrum in a cohort of Chinese patients with STGD1 or CRD and describe the clinical features of the patients with ABCA4 mutations. Mutations in the ABCA4 gene are heterogeneous and somewhat ethnic specific and can result in autosomal recessive Stargardt disease (STGD1), cone or cone-rod dystrophy (CRD…	positive
64ac67a5494238ca46add4db40d2c7ccf4b2c3db_1f7f03cbff97d600fde6295bf10f091eeac371b3	Nucleic Acids	The photoreceptor cell-specific ATP-binding cassette transporter gene (bioEntity; previously denoted """"""""ABCR"""""""") is mutated, in most patients, with autosomal recessive (AR) Stargardt disease (STGD1) or fundus flavimaculatus (FFM).	positive
943511d7727062c48f8cec4256cb5948e26cb055	Nucleic Acids	To evaluate the importance of the bioEntity gene as a cause of AR CRD, we selected 5 patients with AR CRD and 15 patients from Germany and The Netherlands with isolated CRD. These findings suggest that mutations in the ABCA4 gene are the major cause of AR CRD. One complex ABCA4 allele (L541P;A1038V) was found exclusively in German patients with CRD; one patient carried this complex allele homozyg…	positive
e6ce5847a84aea39c3f54c544930c0cfca1ecacf	Nucleic Acids	Whole exome sequencing detects homozygosity for bioEntity p.Arg602Trp missense mutation in a pediatric patient with rapidly progressive retinal dystrophy. Whole exome sequencing detects homozygosity for ABCA4 p.Arg602Trp missense mutation in a pediatric patient with rapidly progressive retinal dystrophy	positive
d9aadbfbefaeed88e9c8c67a00c4be096851dcb0	Nucleic Acids	Whole exome sequencing identified a homozygous bioEntity missense variant (p.Arg602Trp) that has been identified as a Stargardt Disease mutation [7,8].	positive
f3169a5b44711d9397fa20ede8c1a020e0f21843	Nucleic Acids	A reduction in bioEntity expression or loss of function would be predicted to increase amyloid production and that may be a contributing factor in the associated Alzheimer disease susceptibility. The ATP-binding cassette transporter A7 (ABCA7) has been identified as a susceptibility factor of late onset Alzheimer disease in genome-wide association studies. Several potential loss-of-function ABCA7…	positive
a8d3240f7d7b46150e7352693a4ab97c5cc7d847	Nucleic Acids	Mutations in bioEntity in a Belgian cohort of Alzheimer's disease patients: a targeted resequencing study. The effect of loss-of-function mutations on ABCA7 expression was investigated with quantitative real-time PCR in post-mortem brains of patients (n=3) and control individuals (n=4); nonsense mediated mRNA decay was investigated in lymphoblast cell lines from three predicted loss-of-function m…	positive
f2f812e98085b6f0831e6a7cabf5f0346acd03c2	Nucleic Acids	This variant was also previously identified in patients with AD and controls of a larger Belgian cohort as well as in a French and in a European Cohort with early-onset AD patients.7,32,33 Of interest, in one of these studies, additional Italian relatives with EOAD carrying the deletion were reported.32 Furthermore, 2 groups have recently shown that p.L1403fs variant carriers had decreased bioEnt…	positive
4ac20c7752614c482cebe0e77da47d4d493bd634	Nucleic Acids	However, lentiviral gene silencing of bioEntity in erythroleukemia cells reduced hemoglobin and decreased erythroid differentiation, suggesting that ABCB10 may exert functions early during differentiation that might not be related to mitoferrin [15]. ABCB10 has been found associated with mitoferrin-1 (Mtfn1) and FECH in mouse erythroleukemia cells, forming a complex that might synergistically int…	positive
4be502849ea7e1397604e9eb5f9d4009d87663fd	Nucleic Acids	As one type of inherited intrahepatic cholestasis, progressive familial intrahepatic cholestasis type 2 (PFIC2) is caused by pathogenic mutations in the bioEntity gene, HRM was used to detect mutations in the ABCB11 gene in the present study, and the diagnosis for PFIC2 was made by comprehensive analysis of genetic findings and clinical features.	positive
e44c3747ebda4ebd55c5f669ac37834fbd75ff73	Nucleic Acids	As one type of inherited intrahepatic cholestasis, progressive familial intrahepatic cholestasis type 2 (PFIC2) is caused by pathogenic mutations in the bioEntity gene, HRM was used to detect mutations in the ABCB11 gene in the present study, and the diagnosis for PFIC2 was made by comprehensive analysis of genetic findings and clinical features. Diagnosis of ABCB11 gene mutations in children wit…	positive
8d11f9b6adc2b36759c0245a86798fe78cc98df4	Nucleic Acids	Clinical phenotype and molecular analysis of a homozygous bioEntity mutation responsible for progressive infantile cholestasis. Mutational analysis in ABCB11 could facilitate the elucidation of the molecular mechanisms underlying the development of intrahepatic cholestasis.	positive
e55de9cf52d5d406f02b0ccb0e42df753040e69d	Nucleic Acids	In contrast, cholelithiasis was observed in 7 of 11 BRIC patients with mutations in bioEntity, but has not been described in ATP8B1-affected BRIC patients.	positive
55195dc9ceb537f63f81684b5407b6d18fa89ad7	Nucleic Acids	Mutations in bioEntity are associated with BRIC, and consistent with the genetic classification of PFIC into 2 subtypes, we propose that this disorder be named BRIC type 2.	positive
927f51fb48c2ffcc162112f243a70b2344c2b044	Nucleic Acids	Mutations in bioEntity are associated with BRIC, and consistent with the genetic classification of PFIC into 2 subtypes, we propose that this disorder be named BRIC type 2. In contrast, cholelithiasis was observed in 7 of 11 BRIC patients with mutations in ABCB11, but has not been described in ATP8B1-affected BRIC patients.	positive
00d8a1e49f54e3e39d05bf6c075ff59aba52fb19_1df0f161ebb673c33aac3c310a130aabfba07179_e20aac5b9b89b9768f205279adfd9394bda78791	Nucleic Acids	Mutations in bioEntity, the gene encoding BSEP, induce progressive familial intrahepatic cholestasis type 2 (PFIC2), which presents with severe jaundice and liver dysfunction.	positive
d6c06cb1b587003a9d4d00a1a4a3a7546082c207	Nucleic Acids	bioEntity gene mutation-associated cholelithiasis in adults. In this study, we characterized ABCB4 gene mutations in a series of patients with symptomatic cholelithiasis to determine the genetic basis and the clinical phenotype of ABCB4 gene mutation-associated cholelithiasis. We analyzed the entire ABCB4 gene coding sequences in a first group of 32 patients who had a clinical history compatible …	positive
90cb9767c2d732ea90738284e8964009e7d5c757	Nucleic Acids	bioEntity gene sequence variation in women with intrahepatic cholestasis of pregnancy.	positive
0284e025ad9f5e537e178c7b2344b130e1427b85	Nucleic Acids	Disease-causing mutations on both alleles were found to be associated with reduced liver expression of bioEntity protein, lack of response to ursodeoxycholic acid therapy, and progression to cirrhosis and end-stage liver disease, whereas mild genotypes, including single heterozygous mutations, were generally associated with less severe disease and, often, absence of symptoms.	positive
9d02ce87cf769b11c90d9ddb939b397caf980bc1_40ede97218b5e94a901741dec9acaad9f66ba71a	Nucleic Acids	Homozygous-null bioEntity mutations cause the childhood liver disease, progressive familial intrahepatic cholestasis, but cause and effect is less clear, with many missense mutations linked to less severe cholestatic diseases.	positive
9b35f679615b7689a31550d4ffefc2794b3720db	Nucleic Acids	In patients with severe bioEntity genotype, the disease is often progressive with risk of developing cirrhosis and liver failure during the first 2 decades of life.	positive
7fe042f899880e651927619fb328db87dedb3aa2	Nucleic Acids	In patients with severe bioEntity genotype, the disease is often progressive with risk of developing cirrhosis and liver failure during the first 2 decades of life. Disease-causing mutations on both alleles were found to be associated with reduced liver expression of ABCB4 protein, lack of response to ursodeoxycholic acid therapy, and progression to cirrhosis and end-stage liver disease, whereas …	positive
66c8a70fe021c2fa15a4b77f0897a4bc66d9dff7	Nucleic Acids	Progressive familial intrahepatic cholestasis can be caused by mutations in bioEntity or ATP8B1; each encodes a protein that translocates phospholipids, but in opposite directions.	positive
a6930b2393fd5b330bcb6d710863524138417b46	Nucleic Acids	Several forms of hepatobiliary diseases have been associated with bioEntity mutations, but the detrimental effects of most mutations on the encoded protein needs to be clarified.	positive
b7a33aaf840071421c490d33db2d4d453ca3ff7b	Nucleic Acids	The clinical features (age at onset, high prevalence in women, frequency and severity of acute and chronic complications, intrahepatic cholestasis of pregnancy [ICP]) were similar in the patients with or without bioEntity gene sequence variation.	positive
927ca8d39f63d744965bd4bdf4c059ed073993bb	Nucleic Acids	Variations in the bioEntity gene are responsible for several biliary diseases, including progressive familial intrahepatic cholestasis type 3 (PFIC3), a rare disease that can be lethal in the absence of liver transplantation.	positive
b71bb530cd80c498527946644365a6acc7646ec9	Nucleic Acids	We analyzed the entire bioEntity gene coding sequences in a first group of 32 patients who had a clinical history compatible with the syndrome previously described, in a second group of 28 patients who presented with a classic gallstone disease that justified a cholecystectomy, and in a third group of 33 patients without a history of cholelithiasis.	positive
d64d31f9f32f459e08e34fb567d8fb65a70e728d	Nucleic Acids	bioEntity mutations cause ocular coloboma. Our results demonstrate that ABCB6 mutations cause ocular coloboma.	positive
02357ae9c97ab711cfec3898490a4bae9502e64a	Nucleic Acids	Arrows indicate the location of the two mutations identified in patients with DUH. C: bioEntity exon structure, where c.964A>C; p.S322L and c.1358C>T; p.A453V are DUH mutations identified in this paper, c.169G>A; p.A57T and c.2431C>G; p.L811V are coloboma mutations7. Given the involvement of ABCB6 mutations in coloboma, we performed ophthalmological examination of the DUH carriers of ABCB6 mutati…	positive
0f5c3dda2cc08ad8343eb8b412a30433a11939c2	Nucleic Acids	As a genetic disorder of abnormal pigmentation, the molecular basis of dyschromatosis universalis hereditaria (DUH) had remained unclear until recently when bioEntity was reported as a causative gene of DUH.	positive
fa4ccd410c751d8047688392c11d7bff2b0f164d	Nucleic Acids	Combining these data, we suggest that the mutations c.1663CA and c.459 delC of bioEntity be the genetic cause of the disease in the patients with the familial and the sporadic DUH. Recently, Zhang and colleagues have reported that ABCB6 mutations are responsible for DUH [12]. An additional mutation in exon 1 of ABCB6 (g.776 delC, c.459 delC) was detected (Figure 3B) in an unrelated sporadic patie…	positive
db4cf43025bd0778f1423d937b35c0c55c805c38	Nucleic Acids	Examination of subcellular localization of wild-type bioEntity in a B16 mouse melanoma cell line revealed that it is localized to the endosome-like compartment and dendrite tips, whereas disease-causing mutations of ABCB6 resulted in its retention in the Golgi apparatus.	positive
3d5460171fcd9fced27b03e459c23357c018c2e8_e449efa913f2d985282ada67f2858e316b101cc4	Nucleic Acids	Heterozygous missense mutations (p.L811V and p.A57T) in bioEntity caused iris coloboma, aniridia, chorioretinal coloboma [14].	positive
4c4844a2c7daf77b82949404024e5b5652bc7c3c	Nucleic Acids	Imposing Abcb6 deletion on the Fechm1Pas mouse model exacerbates porphyria symptoms, as evidenced by increased red blood cell and hepatic porphyrin concentrations, and enhanced liver injury. To investigate the role of Abcb6 as a modifier of porphyria, we used the ferrochelatase-deficient mouse (Fechm1Pas)31 and intercrossed single mutant strains that had first been backcrossed into the BALB/c bac…	positive
18d5a0b559fcb81269bb5349d7cdad1dada5c743	Nucleic Acids	In our study, zebrafish model was established to investigate the role of bioEntity in pigmentation; while in theirs, subcelluar localization experiment was performed to detect the location of wild-type ABCB6 in a B16 mouse melanoma cells, and to show that disease-causing mutations of ABCB6 resulted in its retention in the Golgi apparatus.	positive
2166402f3db8b6486221f0be7a331491695323e8	Nucleic Acids	Morpholino knockdown of abcb6 in zebrafish produces a phenotype characteristic of coloboma and replicates the clinical phenotype observed in our index cases. Sequence analysis was performed on the bioEntity exons from 116 sporadic cases of microphthalmia with coloboma (MAC), isolated coloboma, and aniridia, and an additional mutation (A57T) was identified in three patients with MAC.	positive
69591c78842651743834ff53502778f6b830a185_90aa81664fedcca5ab88b0afc39c19876bae513b_29245fe25d4dddcf0239a4450a007c23fa3767e4	Nucleic Acids	Mutations in the bioEntity gene were implied in several hereditary diseases ranging from pseudohyperkalemia, coloboma [48], or dyschromatosis universalis hereditaria (DUH) [7, 49, 50].	positive
e4081379da0762ac57b794f696b80b170357236b	Nucleic Acids	Novel missense mutations of bioEntity in two chinese families with dyschromatosis universalis hereditaria.	positive
feadb58fad063fec5ce0548d9bce71b8b1165146	Nucleic Acids	On the other hand, disruption of the bioEntity gene in mice exacerbates porphyria phenotypes in the Fech(m1Pas) mouse model [47], and ABCB6 is a genetic modifier of porphyria [47].	positive
abf6ca2cc759af373444eb7042bc74761706c700	Nucleic Acids	Our discovery has expanded the novel disease-causing mutations of bioEntity to five, advanced our understanding of DUH pathogenesis and revealed the shared pathogenic mechanism between pigmentary DUH and ocular coloboma. A recent publication showed that two missense mutations of ABCB6 (c.2431C>G; p.Leu811Val and c.169G>A; p.Ala57Thr) caused ocular coloboma [10]. It is very intriguing that the dif…	positive
1ed18328c78e39b9e580f6a7f06f915a604c3906	Nucleic Acids	Our study extends the localization of bioEntity to melanosomes, suggesting a potential link between the function of ABCB6 and the etiology of DUH to amyloid formation in pigment cells. Dyschromatosis universalis hereditaria (DUH) is a rare pigmentary genodermatosis associated with mutations in the ABCB6 gene.	positive
96ba30ba7f25122b02ff32aac05592f376be7333_f383fe52973f66ac00b87b686454fe4e9dcea648_418216afd2e634457bfaf504a358bd2b3d34dc72_e57bd00fc613fb177c698813e659261b754bfdf1_e665c7e760ddb42f131a5c6422b457cbe53fb350	Nucleic Acids	Sequence analysis was performed on the bioEntity exons from 116 sporadic cases of microphthalmia with coloboma (MAC), isolated coloboma, and aniridia, and an additional mutation (A57T) was identified in three patients with MAC.	positive
1db86643f17e9640a2004aa49fb307d6cfd0c62e	Nucleic Acids	Two additional missense mutations, c.508A>G (p.Ser170Gly) in exon 1 and c.1736G>A (p.Gly579Glu) in exon 12 of bioEntity, were found in two out of six patients by mutational screening using sporadic DUH patients. Mutations in ABCB6 cause dyschromatosis universalis hereditaria. Our studies identified ABCB6 as the first pathogenic gene associated with DUH.	positive
9b4d8827f9d8d35befa95c4eaa74f3510799f338	Nucleic Acids	We performed linkage and exome sequencing analyses in a Chinese DUH pedigree and identified bioEntity as the pathogenic gene of DUH almost at the same time as ZhangaI-nonASCII-A-nonASCII-A-nonASCII-s group. In summary, we have discovered ABCB6 as a disease gene for DUH with solid genetic and functional evidences through genome-wide linkage, exome sequencing, and functional investigation in human …	positive
d74665ed09cb3d087784ac960b03b73ad015af9c_a2a2d1a25663fc1371d0ea7a8e70b9440d7e4221	Nucleic Acids	Knockout studies in mice revealed that expression of bioEntity was essential for early gestation.11 Mutations in ABCB7 cause X-linked sideroblastic anemia with ataxia (XLSA/A; 301310), which is a recessive disorder characterized by the onset of non-or slowly-progressive cerebellar ataxia and anemia with hypochromia and microcytosis in infancy or early childhood.12aI-nonASCII-A-nonASCII-A-nonASCII…	positive
586e4361dbd4a49a109e093039eb79d88ccaed90	Nucleic Acids	Loss-of-function mutations in bioEntity cause XLSA with ataxia, a recessive disorder characterized by the presence in the patientsaI-nonASCII-A-nonASCII-A-nonASCII- bone marrow of nucleated erythroblasts that exhibit granules of iron accumulated in the mitochondria surrounding the nuclei. Knockout studies in mice revealed that expression of ABCB7 was essential for early gestation.11 Mutations in …	positive
7b698ff631dee252949d2d5ea54e1784ffcbd5ef	Nucleic Acids	Loss-of-function mutations in the ATP-binding cassette (ABC) transporter of the inner mitochondrial membrane, bioEntity, cause X-linked sideroblastic anemia with ataxia, a phenotype that remains largely unexplained by the proposed role of ABCB7 in exporting a special sulfur species for use in cytosolic iron-sulfur (Fe-S) cluster biogenesis. Knockout studies in mice revealed that expression of ABC…	positive
440d190b8e7706ccef87c4626bf4b538a414cac8	Nucleic Acids	Our studies offer a potential molecular mechanism for reported cases of erythropoietic protoporphyria in patients harboring mutations between residues 68 and 220,48 which we found were involved in binding bioEntity.	positive
28b5a002fe2da2dd32b8b3255b1729e78cd9b31f	Nucleic Acids	X-linked sideroblastic anemia and ataxia: a new family with identification of a fourth bioEntity gene mutation.	positive
199c8d5e2025d9e5fbc54d4ed1142afc6914a63f	Nucleic Acids	Our findings may provide a basis for the characterization of mutations in the human bioEntity gene and their linkage with neurological disorders.	positive
a0eebd5f681134645dada024df351d354ea8c6ce	Nucleic Acids	Neonatal Dubin-Johnson syndrome: novel compound heterozygous mutation in the bioEntity gene.	positive
707ccc23a50fb933fe61163ade00b24955472c89	Nucleic Acids	To investigate the relationship between endogenous MPP1 and bioEntity, CRISPR-Cas9 technology was used to delete ABCC4 and/or MPP1 from the AML cell line, MO7e. High-throughput screening identified Antimycin A as a small molecule that disrupted the ABCC4-MPP1 protein complex and reversed drug resistance in AML cell lines and in primary patient AML cells. ABCC4 is a chemotherapeutic drug exporter …	positive
429c676e6e2b2764e59038dea798947c2ccb7d98	Nucleic Acids	Alternating hypoglycemia and hyperglycemia in a toddler with a homozygous p.R1419H bioEntity mutation: an unusual clinical picture.	positive
295e07d0e7b79d604d04a32584d540a7781bb373	Nucleic Acids	Dominant mutations in bioEntity accounted for 12 percent of cases of neonatal diabetes in the study group. We screened the 39 exons of ABCC8 in 34 patients with permanent or transient neonatal diabetes of unknown origin. Activating mutations in the ABCC8 gene in neonatal diabetes mellitus. We hypothesized that activating mutations in ABCC8, which encodes SUR1, cause neonatal diabetes.	positive
b45431cf45cbd1e9b095e049a2cbf75a0cd7aec1	Nucleic Acids	Monoallelic bioEntity mutations are a common cause of diazoxide-unresponsive diffuse form of congenital hyperinsulinism.	positive
7c23ee6329ffbfa0b499c13f177277ce33dd7b7a	Nucleic Acids	Mutation spectra of bioEntity gene in Spanish patients with Hyperinsulinism of Infancy (HI).	positive
aad92fbce95990540919a055d2f42652e2807395_0d2388ec665ba279f996c5e5bea78acfd16a8241	Nucleic Acids	Mutations in the KCNJ11 and bioEntity genes encoding the pancreatic beta-cell K(ATP) channel have recently been shown to be the most common cause of permanent neonatal diabetes mellitus (PNDM).	positive
ea2a1b05e68e2be6262b47c75c8ff0c8970537f8	Nucleic Acids	Mutations in the KCNJ11 and bioEntity genes encoding the pancreatic beta-cell K(ATP) channel have recently been shown to be the most common cause of permanent neonatal diabetes mellitus (PNDM). We identified one ABCC8 and four KCNJ11 mutation carriers, of whom four were successfully transferred to SU, dramatically improving their diabetes control and quality of life.	positive
d7316fde4f29215a19a8cc94c8d003b4c2c203be	Nucleic Acids	Our findings highlight that homozygous loss-of-function mutations of bioEntity do not necessarily translate into early-onset severe hyperinsulinemia.	positive
7782b60b59920fe6fe1ce4d6cf6a1486694a389a_0067391c2c7fa69295e5992f4e2cf2856b3aa21c	Nucleic Acids	Patients with PNDM due to a heterozygous activating mutation in the bioEntity gene encoding the SUR1 regulatory subunit of the K(ATP) channel have recently been reported.	positive
8231b42f88b51ea69520e058c8163391857aa82b_9ac7b99d1aef3276404e46c37827079b83fb3d6d	Nucleic Acids	To elucidate the genetic etiology of HI in the uncharacterized Spanish population, we conducted extensive sequencing analysis of the bioEntity (83.5Kb) and KCNJ11 (1.7Kb) genes in 34 Spanish HI patients. Mutation spectra of ABCC8 gene in Spanish patients with Hyperinsulinism of Infancy (HI).	positive
17ce474484359897fb0ab70dc1b5fea1c9790751_e088e777b46cb6a7116a85a59c03f6fe6eea6b19_6e6fb44c42fe235a373f73c0060b7dc6bf883fec	Nucleic Acids	We identified a novel heterozygous mutation, F132L, in the bioEntity gene of a patient with severe developmental delay, epilepsy and neonatal diabetes (DEND syndrome).	positive
e6928f9657f11bed9c97ef7352bed7de2361af27	Nucleic Acids	We report the analysis of 21 different bioEntity mutations identified in 25 probands with diazoxide-unresponsive diffuse CHI and carrying a single mutation in ABCC8. ABCC8 encodes a subunit of the I<b2>-cell potassium channel (KATP ) whose loss of function is responsible for congenital hyperinsulinism (CHI). Patients with two recessive mutations of ABCC8 typically have severe diffuse forms of CHI…	positive
b3b60cefc8c7a76c0d5694e49c1ef47135d9d208	Nucleic Acids	We selected 15 hyperinsulinism of infancy patients and systematically sequenced the promoter and all coding exons and intron/exon boundaries of bioEntity and KCNJ11. Hyperinsulinism of infancy: novel ABCC8 and KCNJ11 mutations and evidence for additional locus heterogeneity.	positive
ef6f3b9988c0a8e6425d2c1ef0976715ce9ba2f1	Nucleic Acids	We therefore hypothesized that activating mutations in the bioEntity gene, which encodes SUR1, might cause neonatal diabetes. Our results demonstrate that SUR1 mutations constitute a new genetic aetiology for neonatal diabetes and that they act by reducing the K(ATP) channel's ATP sensitivity. As SUR1 is expressed in neurones as well as in beta cells, this mutation can account for both neonatal d…	positive
ff821fa300a87d779eaae100ec2d14f9aa6bfbb6	Nucleic Acids	CantuI<81> syndrome is caused by mutations in bioEntity. With the inclusion of the remaining cohort of ten individuals with CantuI<81> syndrome, a total of eleven mutations in ABCC9 were found.	positive
1d96f14472dc7a61cda072211a4c0145bdbfd81b	Nucleic Acids	Differential mechanisms of CantuI<81> syndrome-associated gain of function mutations in the bioEntity (SUR2) subunit of the KATP channel.	positive
b8f58f5f54ff0ee9b8ed557f5a89e559df550ea0	Nucleic Acids	Dominant missense mutations in bioEntity cause CantuI<81> syndrome. Subsequently, we discovered novel dominant missense mutations in ABCC9 in 14 of the 16 individuals with CantuI<81> syndrome examined. Given the availability of ABCC9 antagonists, our findings may have direct implications for the treatment of individuals with CantuI<81> syndrome.	positive
b6372f7dbe2ed87d9e70093c9e8777ebc501c494_3321de0cfc95ee6c7dde80aae0bcb237f9460aac_771f7b26942df7d6242760f35ebd9f59aa7ba46a	Nucleic Acids	Contiguous deletion of the X-linked adrenoleukodystrophy gene (bioEntity) and DXS1357E: a novel neonatal phenotype similar to peroxisomal biogenesis disorders.	positive
0a0512ab980fc5df6f03957772289d2665fcf66b	Nucleic Acids	Contiguous deletion of the X-linked adrenoleukodystrophy gene (bioEntity) and DXS1357E: a novel neonatal phenotype similar to peroxisomal biogenesis disorders. X-linked adrenoleukodystrophy (X-ALD) results from mutations in ABCD1.	positive
5b96c0480e10bc6d33f168272978a7f57543a099	Nucleic Acids	Dysfunction of bioEntity causes neurodegenerative disorder X-linked adrenoleukodystrophy (X-ALD), which is characterized by the abnormal accumulation of VLCFA due to impaired peroxisomal II-nonASCII-2-oxidation. Human peroxisomes have an important role in the II-nonASCII-2-oxidation of VLCFA, and the mutation of ABCD1 causes a neurodegenerative disease, X-ALD. In early studies, the transfection o…	positive
0000b1c53487263281f2012d83042e5786ae9a9e	Nucleic Acids	Furthermore, we show that the I<b2>-oxidation defect in X-ALD is directly caused by bioEntity dysfunction as blocking ABCD1 function with a specific antibody reduced I<b2>-oxidation to levels observed in X-ALD fibroblasts. X-linked adrenoleukodystrophy (X-ALD), an inherited peroxisomal disorder, is caused by mutations in the ABCD1 gene encoding the peroxisomal ATP-binding cassette (ABC) transport…	positive
a7fb17de0da8d9a23def73dcd5cdfcbf946cb84d	Nucleic Acids	Human peroxisomes have an important role in the II-nonASCII-2-oxidation of VLCFA, and the mutation of bioEntity causes a neurodegenerative disease, X-ALD.	positive
ddb77efe602453287ffdcf3d9b4bb14d4cf8dd60	Nucleic Acids	Identification of seven novel mutations in bioEntity by a DHPLC-based assay in Italian patients with X-linked adrenoleukodystrophy.	positive
adae54c8b738219b9648065db05e86f151ea13f3	Nucleic Acids	Interestingly, we found that the mutant phenotype of the pxa1/pxa2Delta mutant can be rescued, at least partially, by the sole expression of the human bioEntity cDNA coding for ALDP, the protein that is defective in the human disease X-linked adrenoleukodystrophy.	positive
4eb95560eb85db400ac569350f833f1ac3e3fbbd	Nucleic Acids	Molecular analysis of bioEntity gene in Indian patients with X-linked adrenoleukodystrophy.	positive
3a7d1e56742bb839f0205e554c5fa5d3546d011d	Nucleic Acids	Molecular analysis of bioEntity gene in Indian patients with X-linked adrenoleukodystrophy. We standardized conformation sensitive gel electrophoresis (CSGE) method to detect mutations in ABCD1 gene in twenty Indian patients with X-ALD.	positive
6ef5249bb5a5377604bd08eb523e24b449a2bde3	Nucleic Acids	Molecular characterization of X-linked adrenoleukodystrophy in a Tunisian family: identification of a novel missense mutation in the bioEntity gene. X-ALD is caused by a mutation in the ABCD1 gene (ATP-binding cassette, subfamily D, member 1), which encodes the adrenoleukodystrophy protein involved in the transport of fatty acids into the peroxisome for degradation.	positive
750a70bc41b4f085b0539c4e5a07fb03c20f86e6	Nucleic Acids	The most frequent peroxisomal disorder is X-linked adrenoleukodystrophy (X-ALD), which is caused by mutations in the bioEntity gene.	positive
5ec67edab4c4faef227f19a48d5960a2bbd34acd	Nucleic Acids	We report the molecular findings in 14 patients (12 families) with X-linked adrenoleukodystrophy (X-ALD, MIM# 300100), a well-defined peroxisomal disorder attributed to mutations in the bioEntity gene on chromosome Xq28. Adding new variants to the repertoire of ABCD1 mutations in X-ALD, our data provide an efficient, cost-effective, and reliable DHPLC detection protocol for mutation screening of …	positive
da806bcf93ae3f9c54a0d47307ef7aebd6383752	Nucleic Acids	X-linked adrenoleukodystrophy: bioEntity de novo mutations and mosaicism. Amongst 489 X-ALD families tested at Kennedy Krieger Institute, we identified 20 cases in which the ABCD1 mutation was de novo in the index case, indicating that the mutation arose in the maternal germ line and supporting a new mutation rate of at least 4.1% for this group. X-linked adrenoleukodystrophy (X-ALD) is a progres…	positive
ea05449515afa98587e33db8c6442c4391e3b5cb	Nucleic Acids	In vivo, bioEntity mRNA levels are 2-fold more abundant in DS brain compared with age- and sex-matched normal controls. Notably, the human ABCG1 gene maps to chromosome 21q22.3, and individuals with Down syndrome (DS) typically manifest with Alzheimer's disease (AD) neuropathology in their 30s.	positive
515ec4f4db26b41ec364870dcd1e4a78a27f4429	Nucleic Acids	Notably, the human bioEntity gene maps to chromosome 21q22.3, and individuals with Down syndrome (DS) typically manifest with Alzheimer's disease (AD) neuropathology in their 30s.	positive
2612adea05541d9c6121192daaa7447217aa2e29	Nucleic Acids	These findings suggest that altered cholesterol metabolism and APP trafficking mediated by bioEntity may contribute to the accelerated onset of AD neuropathology in DS. Notably, the human ABCG1 gene maps to chromosome 21q22.3, and individuals with Down syndrome (DS) typically manifest with Alzheimer's disease (AD) neuropathology in their 30s.	positive
07572262b002d22b27aa49bcd06e23baad62e1d5	Nucleic Acids	bioEntity is also located in a gout-susceptibility locus (MIM 138900) on chromosome 4q, and has recently been identified by genome-wide association studies to relate to serum uric acid (SUA) and gout.	positive
49ba86c3d9b925250d2c13806be01f2ffbe648bc	Nucleic Acids	Accumulating evidence demonstrates that congenital dysfunction of bioEntity is an important genetic risk factor in gout and hyperuricemia; recent studies suggest the clinical significance of both common and rare variants of ABCG2. Our findings contribute to deepening the understanding of ABCG2-related gout/hyperuricemia risk and the biochemical characteristics of the ABCG2 protein.	positive
def6063c8e352a5cd06645f342da4af524b69d7a	Nucleic Acids	Here, using a cohort of 250 Czech individuals of European descent (68 primary hyperuricemia patients and 182 primary gout patients), we examined exonic non-synonymous variants of bioEntity. Our findings contribute to deepening the understanding of ABCG2-related gout/hyperuricemia risk and the biochemical characteristics of the ABCG2 protein. Functional Characterization of Clinically-Relevant Rare…	positive
dc58a2863b337b893fe820ea4a8492f40f13d051	Nucleic Acids	In summary, the studies presented in this paper indicate that two naturally occurring bioEntity variants, R147W and R383C, are detrimental to both expression and function, and thus heterozygous and especially homozygous or compound heterozygous patients carrying these ABCG2 variants may be especially susceptible to gout formation and drug toxicity, while less likely to have drug resistant tumors …	positive
385b299fdae243dec8fa3c58bc231f8badbd3df9_249de174c889754e3e29818ab7ef1d9755b614d7	Nucleic Acids	Mutations in bioEntity (G5) or ABCG8 (G8) cause sitosterolemia, an autosomal recessive disease characterized by sterol accumulation and premature atherosclerosis.	positive
951ec534867076fd77ec6215983cf65acffbde6b	Nucleic Acids	Mutations in ATP-cassette binding proteins G5 (bioEntity) and G8 (ABCG8) causing sitosterolemia. This study expands the spectrum of the ABCG5 and ABCG8 mutations that cause sitosterolemia. In this paper we describe three novel mutations causing sitosterolemia: 1) a frameshift mutation (c.336-337insA) in ABCG5 that results in premature termination of the protein at amino acid 197; 2) a missense mu…	positive
842a729b7c3d4292fc33fc3088cc925d5ba4b8b3_2c02a33a273184b80a331d9caace8ba31cdf4b55	Nucleic Acids	Mutations in the ATP-binding cassette (ABC) transporters bioEntity and ABCG8 lead to sitosterolemia, a disorder characterized by sterol accumulation and premature atherosclerosis.	positive
27bafc0ae17f79031f8953a1721ed2013f8dde96_d55dd5722e1d443a3c3b6b75e2e3e12e4a592972	Nucleic Acids	Mutations in ABCG5 (G5) or bioEntity (G8) cause sitosterolemia, an autosomal recessive disease characterized by sterol accumulation and premature atherosclerosis.	positive
d9e4e0f5f800373498ae7554debde6845f0ba091_d3c81457256bf34c78fa8ba16e26c6320ea67e5c	Nucleic Acids	Mutations in the ATP-binding cassette (ABC) transporters ABCG5 and bioEntity lead to sitosterolemia, a disorder characterized by sterol accumulation and premature atherosclerosis.	positive
ffc70cd6db009b0a7a0db3f52d6ca7767801bf41	Nucleic Acids	A photoreceptor cell-specific ATP-binding transporter gene (bioEntity) is mutated in recessive Stargardt macular dystrophy.	positive
3d95a3f2fef8f17177f2204980ceb186b57d52f9	Nucleic Acids	Analysis of the lymphoblastoid cell mRNA of two STGD patients with the 2588G-->C mutation shows that the resulting mutant bioEntity proteins either lack Gly863 or contain the missense mutation Gly863Ala. In 40 western European patients with Stargardt disease (STGD), we found 19 novel mutations in the retina-specific ATP-binding cassette transporter (ABCR) gene, illustrating STGD's high allelic he…	positive
20bb3005c82e19a62cf4b9dc9cc36cec197fc5ae_30e4f29bdce366edd59357ee2f4cc38786d8218d_fbd9ef5ea124fc4bc01ea2f63d83ce97f63b8321	Nucleic Acids	Based on recent studies of the photoreceptor-specific ABC transporter gene bioEntity (ABCA4) in Stargardt disease (STGD1) and other retinal dystrophies, we and others have developed a model in which the severity of retinal disease correlates inversely with residual ABCR activity.	positive
672878b72f369b78a2fe7ad2e8d478d66cb580e8	Nucleic Acids	Based on recent studies of the photoreceptor-specific ABC transporter gene bioEntity (ABCA4) in Stargardt disease (STGD1) and other retinal dystrophies, we and others have developed a model in which the severity of retinal disease correlates inversely with residual ABCR activity. Late-onset Stargardt disease is associated with missense mutations that map outside known functional regions of ABCR (…	positive
07de2ae8a91d460e2c53642ce676012866619c87	Nucleic Acids	Clinical evaluation of these families affected by STGD1 showed an unusually high frequency of early age-related macular degeneration (AMD) in parents of patients with STGD1 (8/22; 36%), consistent with the hypothesis that some heterozygous bioEntity mutations enhance susceptibility to AMD.	positive
bcc3627a54d32c36fcc2bf53ca66fc4364b9dc4a	Nucleic Acids	Genotype/Phenotype analysis of a photoreceptor-specific ATP-binding cassette transporter gene, bioEntity, in Stargardt disease. Mutation scanning and direct DNA sequencing of all 50 exons of ABCR were completed for 150 families segregating recessive Stargardt disease (STGD1).	positive
6589b1c5ad9031fa4b508373f89bf751e7fe5b14	Nucleic Acids	In-depth knowledge of the bioEntity mutation spectrum in patients with Stargardt disease will provide for more efficient screening and may provide potential therapies for Stargardt disease and other retinal diseases.	negative
9a5586e47c5665a190f16185398afac3be9a1593	Nucleic Acids	Recently, mutations of the photoreceptor cell-specific ATP binding transporter gene (bioEntity) have been reported in Stargardt disease.	positive
dbd991fccd65ae709d95f0be8f076030bce50418	Nucleic Acids	Some novel mutations in the bioEntity gene were reported in a group of Italian STGD patients confirming the extensive allelic heterogeneity of this gene-probably related to the vast number of exons that favours rearrangements in the DNA sequence.	positive
770bc3fbfea48cb6afc4c5fddef16941e391f528	Nucleic Acids	Stargardt disease (STGD) is the most prevalent juvenile macular dystrophy, and it has been associated with mutations in the bioEntity gene, encoding a photoreceptor-specific transport protein. Novel mutations in of the ABCR gene in Italian patients with Stargardt disease.	positive
23885a378e596c5e10fd55e17e0e0ad6a0d7febe	Nucleic Acids	Stargardt disease is a recessively transmitted disease caused by mutations in the bioEntity gene. Complex inheritance of ABCR mutations in Stargardt disease: linkage disequilibrium, complex alleles, and pseudodominance. Finally, we report pseudodominance of Stargardt disease in a family with the 2588 C mutation, further supporting a high frequency of carriers for ABCR mutations in our population.	positive
acd6e235121e2dc1b6f0eb97dfcbd6febe17976c	Nucleic Acids	The 2588G-->C mutation in the bioEntity gene is a mild frequent founder mutation in the Western European population and allows the classification of ABCR mutations in patients with Stargardt disease.	positive
4ed994863fdefe1017d628ec98790db9ba3a7415	Nucleic Acids	These findings support the hypothesis that compound heterozygous bioEntity mutations are responsible for STGD1 and that some heterozygous ABCR mutations may enhance susceptibility to AMD.	positive
13309e96e4ccbc64b37043d8e0c19a0b05c64eb5	Nucleic Acids	This brings the total number of independently identified mutations to 23, providing further evidence that the human bioEntity gene is associated with Stargardt's disease. Using a bovine rod photoreceptor cell-specific ATP-binding cassette (ABC) transporter cDNA we have cloned the full-length transcript of the homologous human gene and demonstrate that it is identical to the photoreceptor cell-spe…	positive
116f2152d35fea6e25086a0d98a71bdd82f444d0	Nucleic Acids	To assess the mutation spectrum in the bioEntity gene and clinical phenotypes in Italian families with autosomal recessive Stargardt disease (STGD1) and fundus flavimaculatus (FFM).	positive
edbce233dff6fefb0725ff9dfe6b87d948264fc6	Nucleic Acids	To assess the mutation spectrum in the bioEntity gene and clinical phenotypes in Italian families with autosomal recessive Stargardt disease (STGD1) and fundus flavimaculatus (FFM). New ABCR mutations and clinical phenotype in Italian patients with Stargardt disease. Patients from southern Italy with Stargardt disease show extensive allelic heterogeneity of the ABCR gene, concordant with previous…	positive
b182bdc5c70360d788de2755d3fae8cbcfae4752	Nucleic Acids	To determine the spectrum of bioEntity mutations associated with Stargardt macular degeneration and cone-rod degeneration (CRD).	positive
29e9565a7b9eebfdd54f746c4aeaba98e49a7413	Nucleic Acids	We have identified both a previously described and a novel mutation in the bioEntity gene in four patients with autosomal recessive Stargardt disease. In-depth knowledge of the ABCR mutation spectrum in patients with Stargardt disease will provide for more efficient screening and may provide potential therapies for Stargardt disease and other retinal diseases. To identify additional mutations in …	positive
5d2d0dc8e99ef76127b2ac35fd85aabbdf0f99f6	Nucleic Acids	Missense mutations in AHI1 result in the neurodevelopmental ciliopathy called Joubert syndrome. Mutations in AHI1 cause Joubert syndrome (JBTS), a neurodevelopmental ciliopathy, characterized by midbrain-hindbrain malformations and motor/cognitive deficits. Thus, these JBTS-associated missense mutations alter their subcellular distribution and protein interactions, compromising functions of AHI1 …	positive
3eaa1fbf9961847d2103e0b89ab585bef885b6e2	Nucleic Acids	Polyneuropathy, hearing loss, ataxia, retinitis pigmentosa, and cataract (PHARC) is a rare genetic human neurological disorder caused by null mutations to the bioEntity gene, which encodes the integral membrane serine hydrolase enzyme ABHD12. Polyneuropathy, hearing loss, ataxia, retinitis pigmentosa, and cataract (PHARC)3 (OMIM 612674) is a rare autosomally recessive neurological disorder caused…	positive
da51ed8bb034da524040db408dd39a169069f877_13f7d3c68279ab4b71227c84e9d36327094f918f	Nucleic Acids	bioEntity has tremendous biomedical interest, as it is linked to the human neurodegenerative disease PHARC, caused by null mutations to abhd1215,16.	positive
b6a5738374e4c1d5475d53ce801c5bb964119531_105abdadfb7630f4d6e2820dfde4f17d157fb590_f0d978f727dc1ffe63f7e0bfdae1d580483a8bdf	Nucleic Acids	bioEntity mutations have been linked to neurodegenerative PHARC (polyneuropathy, hearing loss, ataxia, retinitis pigmentosa, and early-onset cataract), a rare, progressive, autosomal, recessive disease.	positive
4d9103ee36167e757731c65daa12b75a666274a3	Nucleic Acids	bioEntity mutations have been linked to neurodegenerative PHARC (polyneuropathy, hearing loss, ataxia, retinitis pigmentosa, and early-onset cataract), a rare, progressive, autosomal, recessive disease. Although ABHD12 is suspected to play a role in the lysophosphatidylserine and/or endocannabinoid pathways, its precise functional role(s) leading to PHARC disease had not previously been character…	positive
2a23f8d4aaf816d28d3d85932d17b5909046792f	Nucleic Acids	After the identification of a homozygous truncating mutation in a known disease gene, bioEntity, one patient was re-examined and found to display ataxia, reversing the diagnosis to a neurodegenerative disease, PHARC, that is characterized by polyneuropathy, hearing loss, ataxia, retinitis pigmentosa, and early-onset cataract. Mutations of ABHD12, an enzyme hydrolyzing an endocannabinoid lipid tra…	positive
2e89c7fb256205ccb874d1edefc7e73641e2a175	Nucleic Acids	Deleterious mutations in human bioEntity cause the neurological disease PHARC, and ABHD12(aI-nonASCII-A<88>A-nonASCII-/aI-nonASCII-A<88>A-nonASCII-) mice display PHARC-like phenotypes, including hearing loss, along with elevated brain lyso-PS and features of stimulated innate immune cell function. Deleterious mutations in human ABHD12 cause the neurological disease PHARC, and ABHD12-/- mice displ…	positive
9d484301542587b0655a4ec921165bdbb0eb62cd	Nucleic Acids	Exome sequencing extends the phenotypic spectrum for bioEntity mutations: from syndromic to nonsyndromic retinal degeneration. Furthermore, these findings are expanding the spectrum of phenotypes associated with ABHD12 mutations ranging from PHARC syndrome to a nonsyndromic form of retinal degeneration.	positive
bfc6cd545bd930443fa559028f78c0fe8fb481c5	Nucleic Acids	Furthermore, these findings are expanding the spectrum of phenotypes associated with bioEntity mutations ranging from PHARC syndrome to a nonsyndromic form of retinal degeneration. Null mutations in the ABHD12 gene lead to PHARC syndrome, a neurodegenerative disease including polyneuropathy, hearing loss, cerebellar ataxia, RP, and early-onset cataract.	positive
bbc336deb4685a3cea2f0b124add29b9a1430783	Nucleic Acids	Here we report that mutations in the bioEntity gene cause PHARC disease and we describe the clinical manifestations in a total of 19 patients from four different countries.	positive
b195f45d503cccd067d8243b8ee50481bf2f9213	Nucleic Acids	Most patients with PHARC and confirmed bioEntity mutations had ataxia, and these patients had cerebellar atrophy or peripheral polyneuropathy or both [20].	positive
61ade6220e492b0cf11953b3655ea938cd136aa3	Nucleic Acids	Mutations in bioEntity cause the neurodegenerative disease PHARC: An inborn error of endocannabinoid metabolism.	positive
6cb303831b50be175e7deb7b7600e91a3d09c74d	Nucleic Acids	Mutations of bioEntity, an enzyme hydrolyzing an endocannabinoid lipid transmitter, cause PHARC (polyneuropathy, hearing loss, ataxia, retinitis pigmentosa, and early-onset cataract). After the identification of a homozygous truncating mutation in a known disease gene, ABHD12, one patient was re-examined and found to display ataxia, reversing the diagnosis to a neurodegenerative disease, PHARC, t…	positive
9deadbcd5da6a3a43b5f398e0d4b48da6a9209e2_135d91c41b4777eaa5793d2ba41241f354e1a1dc_2440302383396ca5cd21fe5199d3daeb829e9682	Nucleic Acids	Null mutations in the bioEntity gene lead to PHARC syndrome, a neurodegenerative disease including polyneuropathy, hearing loss, cerebellar ataxia, RP, and early-onset cataract.	positive
d018b919e311b63978d8351fabfbcb742ae4db2e	Nucleic Acids	Phenotypical features of two patients diagnosed with PHARC syndrome and carriers of a new homozygous mutation in the bioEntity gene.	positive
8ba7c9533295e530c354ee714036fe900a2419eb	Nucleic Acids	Recently the murine model of PHARC, i.e. the bioEntity knockout mouse was generated, characterized, and shown to have massive accumulation of VLC-containing lyso-PS lipids in the brain, which were correlated to the age-dependent PHARC like phenotypes displayed by these mice (5). Taken together, our findings provide a biochemical explanation for why very-long-chain lipids (such as lysophosphatidyl…	negative
cf1708a74326a880bc8137e3c28d9c7ff5432059	Nucleic Acids	Targeted next-generation sequencing identifies a homozygous nonsense mutation in bioEntity, the gene underlying PHARC, in a family clinically diagnosed with Usher syndrome type 3. Targeted next-generation sequencing identifies a homozygous nonsense mutation in ABHD12, the gene underlying PHARC, in a family clinically diagnosed with Usher syndrome type 3	positive
5738a1fd89de583e968acc8fb20f59ea245f28b7	Nucleic Acids	The integral membrane serine hydrolase enzyme bioEntity is expressed highly in the central nervous and immune system (5, 15, 18, 19), and mutations to this enzyme in humans result in the neurological disorder PHARC (1).	negative
3fafe9d3087d7a93ebb60003ac78d797445aa064_c165e87a85cf87c03c9c69281ae0484b32bae365	Nucleic Acids	This study examines bioEntity mutation analysis in 2 PHARC patients, originally thought to be Usher syndrome.	positive
555ab3fe0b9c4d94e51d6ccf13264dde6c05eaba_c9ad76b4808ca9c808917b9bd4a5396e4a8085e1	Nucleic Acids	To provide further evidence that DO264 produces immunostimulatory effects through inhibiting bioEntity, we tested the compound, alongside (S)-DO271 (30 mg/kg, daily, i.p.), in ABHD12(aI-nonASCII-A<88>A-nonASCII-/aI-nonASCII-A<88>A-nonASCII-) mice and evaluated immunological parameters at day 10 post-Cl13 infection. On the other hand, both DO264-treated and ABHD12-/- mice displayed heightened immu…	positive
e102180a3246591ec17df9fdff01349298208e3d	Nucleic Acids	Truncating bioEntity mutations have been shown to cause PHARC, a neurodegenerative disease with polyneuropathy, hearing loss, ataxia, RP, and early cataract [20]. After the identification of a homozygous truncating mutation in a known disease gene, ABHD12, one patient was re-examined and found to display ataxia, reversing the diagnosis to a neurodegenerative disease, PHARC, that is characterized …	positive
568e6043f3a96b87af500ff215425a6ea5ccf461	Nucleic Acids	Truncating bioEntity mutations have been shown to cause PHARC, a neurodegenerative disease with polyneuropathy, hearing loss, ataxia, RP, and early cataract [20]. Mutations of ABHD12, an enzyme hydrolyzing an endocannabinoid lipid transmitter, cause PHARC (polyneuropathy, hearing loss, ataxia, retinitis pigmentosa, and early-onset cataract). After the identification of a homozygous truncating mut…	positive
aa2d786103a9e5e9a9559794760482782a0e5f9a	Nucleic Acids	Truncating bioEntity mutations have been shown to cause PHARC, a neurodegenerative disease with polyneuropathy, hearing loss, ataxia, RP, and early cataract [20]. Mutations of ABHD12, an enzyme hydrolyzing an endocannabinoid lipid transmitter, cause PHARC (polyneuropathy, hearing loss, ataxia, retinitis pigmentosa, and early-onset cataract). After the identification of the ABHD12 mutation in this…	positive
880c5b70529aea07c0d58692df8da2a4f27136a5	Nucleic Acids	We evaluated two Spanish siblings affected with pes cavus, sensorimotor neuropathy, hearing loss, retinitis pigmentosa and juvenile cataracts in whom the genetic test of bioEntity revealed a novel homozygous frameshift mutation, c.211_223del (p.Arg71Tyrfs*26).	positive
a49fdb9f100966854ecefdb0eae4790db4eb8a66	Nucleic Acids	We have described herein a versatile chemical tool set for the lysophospholipid hydrolase bioEntity, mutations in which cause the rare neurological disease PHARC16,17, that includes a potent, selective, and in vivo-active inhibitor DO264, along with activity-based (JJH350) and inactive control ((S)-DO271) probes for biological studies. Deleterious mutations in human ABHD12 cause the neurological …	positive
2c0045cb6c14ad27fca218bbe06442afb00c42e2	Nucleic Acids	Zebrafish may provide a suitable vertebrate model for bioEntity insufficiency and the study of functional impairment and potential therapeutic rescue of this rare, neurodegenerative disease. Functional validation of ABHD12 mutations in the neurodegenerative disease PHARC.	negative
12738bb9dc98e4b655ebfd9efeed32fcf227aa81	Nucleic Acids	In addition, the multiple data sets obtained from breast cancer in comparison with normal cells also indicated high expression of human bioEntity gene in breast and lung cancers [33aI-nonASCII-A-nonASCII-A-nonASCII-35].	positive
1b48a5a1ba800d007fa56efc9a48a415f27accd0	Nucleic Acids	In addition, the multiple data sets obtained from breast cancer in comparison with normal cells also indicated high expression of human bioEntity gene in breast and lung cancers [33aI-nonASCII-A-nonASCII-A-nonASCII-35]. Though, human ABHD2 gene was found to be highly expressed in breast and lung cancers, its biochemical functionality is yet uncharacterized. This functionality justifies the increa…	positive
b73d9cb9c034ec3ffb4c6347152808dda2408b19	Nucleic Acids	We analyzed a patient of AML with t(10;11)(p11.2;q23) and identified bioEntity on chromosome 10p11.2, a human homolog to mouse Abl-interactor 1 (Abi-1), fused with MLL. ABI-1, a human homolog to mouse Abl-interactor 1, fuses the MLL gene in acute myeloid leukemia with t(10;11)(p11.2;q23).	positive
9125dcac132c91dec5e1eeac9be4b883ef35c83d	Nucleic Acids	The BCR-bioEntity fusion gene has also been reported less frequently in acute lymphoblastic leukemia (ALL) and rarely in AML [11].	positive
1685524d1430fecf2a6ed346bd9730ff618bc792	Nucleic Acids	The BCR-bioEntity fusion gene is the major oncogene in chronic myelogenous leukemia (CML).	positive
2f3e004a76a45df40b2c99008a551f77d5fb4330	Nucleic Acids	Inherited germline bioEntity changes have not been associated with genetic disorders.	positive
c13293a4405f75491941d86775cc56a74345ec38	Nucleic Acids	Malignancies have not been detected in any of the affected individuals with bioEntity germline variants, but as they cause increased phosphorylation and possibly increased kinase activity of this proto-oncogene, it may be prudent to perform systematic clinical screening for ABL1-associated cancers in the newly identified individuals. In conclusion, we report that germline variants in ABL1 cause a…	positive
8893ff338391e1e6d96010a31d9b18390d69e726	Nucleic Acids	We identified germline variants in bioEntity by exome sequencing and Sanger sequencing in six affected individuals who shared similar clinical features including dysmorphic facial features (6/6), congenital heart disease (CHD, 6/6), skeletal abnormalities (6/6), joint problems (5/6), failure to thrive (5/6), gastrointestinal problems (5/6), and male genital/sexual abnormalities (3/4) (Supplementa…	positive
9f5ce7c60f11b211af2f26331ade189d2259e830	Nucleic Acids	We identified germline variants in bioEntity by exome sequencing and Sanger sequencing in six affected individuals who shared similar clinical features including dysmorphic facial features (6/6), congenital heart disease (CHD, 6/6), skeletal abnormalities (6/6), joint problems (5/6), failure to thrive (5/6), gastrointestinal problems (5/6), and male genital/sexual abnormalities (3/4) (Supplementa…	positive
2bc25bc98b3ab93634f3b10e20170703a1330c20	Nucleic Acids	Here, we have screened 125 Northern Finnish breast cancer families for coding region and splice-site bioEntity mutations and genotyped three tagging single-nucleotide polymorphisms within the gene from 991 unselected breast cancer cases and 868 female controls for common cancer-associated variants.	positive
03bee39ffd02eb2bb9bfb4ab43b9983d9b85e8a5	Nucleic Acids	Here, we have screened 125 Northern Finnish breast cancer families for coding region and splice-site bioEntity mutations and genotyped three tagging single-nucleotide polymorphisms within the gene from 991 unselected breast cancer cases and 868 female controls for common cancer-associated variants. Breast cancer-associated Abraxas mutation disrupts nuclear localization and DNA damage response fun…	positive
4ce232e72d10d56f3857541192b824d9c556b3eb	Nucleic Acids	The IR-induced phosphorylation of bioEntity and the subsequent stabilization of BRCA1-BRCT dimerization are likely to comprise an important mechanism for accumulation of BRCA1 to DNA-damaged chromatin and BRCA1 mediated tumor suppression. Abraxas-deficient mice exhibit decreased survival and increased tumor incidence (Castillo etAI-nonASCII- al., 2014). Since Abraxas-BRCA1 interaction has been sh…	negative
9538a9934cd8904e3cc444880ecb55d496b78cb2	Nucleic Acids	bioEntity (FAM175A) and Breast Cancer Susceptibility: No Evidence of Association in the Breast Cancer Family Registry To assess the relationship between ABRAXAS variants and breast cancer risk we compared frequency distribution of rare missense substitutions and in-frame deletions in cases and in controls. Based on the evidence that a germline ABRAXAS mutation is associated with an increased risk…	positive
c18ea5245e93725e7cfdcf55b764d0ed73d7d5dd	Nucleic Acids	Analysis of gene expression levels in human tumors in the TCGA database revealed reduced bioEntity gene expression in numerous cancers, including breast cancer. Further attesting to the critical role of ABRAXAS in cellular response to DNA damage and potential involvement in cancer susceptibility, Castillo et al. recently reported that both homozygous and heterozygous Abraxas knockout mice exhibit…	positive
04f2a180fc27f37f67ac53371977e5ba8aa40380	Nucleic Acids	Further attesting to the critical role of bioEntity in cellular response to DNA damage and potential involvement in cancer susceptibility, Castillo et al. recently reported that both homozygous and heterozygous Abraxas knockout mice exhibited decreased survival and increased tumor incidence [26]. Analysis of gene expression levels in human tumors in the TCGA database revealed reduced ABRAXAS gene…	positive
07ecbfc6c3e82162d50be2801eff97cba8c06968	Nucleic Acids	Conversely, overexpression of bioEntity suppresses cell proliferation and tumour formation in a p53-dependent manner. Our study shows that ABRO1 is a novel p53 regulator that plays an important role in tumour suppression and the DNA damage response.	negative
4da7af5387a7bbec82e11c9dd6cd38deb64962dd	Nucleic Acids	Depletion of bioEntity in cancer cells reduces p53 levels and enhances clone formation and cellular transformation.	positive
c0112b927df6492c1cb356941b2fc6aff94eb234	Nucleic Acids	Here, we examined in detail alterations of the bioEntity (AIM2) gene that shows a high frequency of cMS frameshift mutations in MSI-H colorectal, gastric, and endometrial tumors.	positive
35bcc3ec9bfda0638b4317ef8f71491f7327e3f6_f4fcb116cc49374e8253442f1e18e9cfbbb3a789	Nucleic Acids	In this study, we demonstrate the role of bioEntity (AIM2), a recently described receptor of cytosolic DNA, in the activation of caspase-1 upon infection with L. monocytogenes.	negative
159032523eb30d200580e719b5f275a444f7db72	Nucleic Acids	A homoallelic point mutation (T222K) was also identified in the bioEntity gene of a patient suffering from Farber disease, further confirming the authenticity of the full-length cDNA. Moreover, an inherited deficiency of AC activity leads to the lysosomal storage disorder known as Farber disease.	positive
dad343ea9ba26d693619b814dfceca801179c1d5	Nucleic Acids	R. et al. ATP6AP1 deficiency causes immunodeficiency with hepatopathy, cognitive impairment and abnormal protein glycosylation. Nat. The authors show that bioEntity is the functional ortholog of yeast V-ATPase assembly factor Voa1 and provide evidence for tissue-specific Ac45 processing, associated with the clinical phenotype of immunodeficiency, hepatopathy, and neurocognitive abnormalities. Scr…	positive
ed0b8dbfc3129d299ef5a4418bc847f003d79b77	Nucleic Acids	This might complicate recognition of bioEntity-deficient patients as a genetically determined glycosylation disorder, since highly similar profiles are observed in patients with non-specific liver disease.	positive
e36c9784977c21c2b11fedf4341eb570e2a8bdd4	Nucleic Acids	Thus far, the relationship of bioEntity with immune deficiency has remained unnoticed. The authors show that Ac45 is the functional ortholog of yeast V-ATPase assembly factor Voa1 and provide evidence for tissue-specific Ac45 processing, associated with the clinical phenotype of immunodeficiency, hepatopathy, and neurocognitive abnormalities. R. et al. ATP6AP1 deficiency causes immunodeficiency w…	positive
7c131eb9aab46cecd8acb7faadfab07f0d9b1355_1a0821375d3f6ecd4bec914781b2437b4c75967d	Nucleic Acids	IBD deficiency was first reported in 1998 and subsequent genetic investigations identified acyl-CoA dehydrogenase (ACAD) 8, now IBD, as the gene responsible for IBD deficiency. Variations in IBD (bioEntity) in children with elevated C4-carnitine detected by tandem mass spectrometry newborn screening. Functional studies in isolated mitochondria demonstrated that the IBD variations present in the D…	positive
41b85416677803d5979d1527edf475168f45328d	Nucleic Acids	Isobutyryl-CoA dehydrogenase deficiency: isobutyrylglycinuria and bioEntity gene mutations in two infants.	positive
793d9f1457649012b80edd7a3e67d4e4069c60c4	Nucleic Acids	Mitochondrial encephalomyopathy due to a novel mutation in bioEntity.	positive
74ca93c7c9a5026212d01d31052bda738281e883	Nucleic Acids	Of these, 29 patients harbored 41 disease-causing mutations in 20 genes known to cause OXPHOS disease: bioEntity, BOLA3, COQ4, COX10, EARS2, ECHS1, GFM1, GTPBP3, KARS, MPV17, NDUFA10, NDUFAF6, NDUFB11, NDUFS4, RARS2, RRM2B, SCO2, SUCLA2, TAZ, and TUFM.	positive
10e63d73786f6579ec0b5c5580222fb680b5ca0f	Nucleic Acids	The clinical presentation of complex I deficiency due bioEntity mutations spans from fatal infantile encephalocardiomyopathy to mild encephalomyopathy.	positive
eddbe4b9b99b9398290d05c8f12b6ce6ca2b8681	Nucleic Acids	As in other metabolic disorders, the distinction between """"""""normal"""""""" and """"""""disease"""""""" in MCAD deficiency is blurring into a spectrum of enzyme deficiency states caused by different mutations in the bioEntity gene potentially influenced by factors affecting intracellular protein processing.	positive
43fc57ed34931803cde72d2f9dd410eb85814cb8	Nucleic Acids	Newborn screening (NBS) for medium-chain acyl-CoA dehydrogenase deficiency (MCADD) revealed a higher birth prevalence and genotypic variability than previously estimated, including numerous novel missense mutations in the bioEntity gene. In summary, the detailed insight into how ACADM missense mutations induce conformational alteration and protein destabilization resulting in loss of enzyme funct…	positive
e5b4d42e305e72c28f826d20f94a7c4fbab23a8c	Nucleic Acids	bioEntity cDNA was isolated during PCR-based cDNA subtraction, and its mRNA was shown to be up-regulated in WATs (white adipose tissues) of OLETF (Otsuka Long-Evans Tokushima fatty) rats, an animal model for Type II diabetes and obesity.	positive
86f02641f28c7741ca0a331ae64980745b2a6d26	Nucleic Acids	Additionally, our study revealed six novel candidate disease genes (C21orf2, EMC1, KIAA1549, GPR125, bioEntity, and DTHD1), two of which (ACBD5 and DTHD1) were observed in the context of syndromic forms of RD that are described for the first time.	positive
90a1065d2e82da454df2fc96774e7736bb1bbc35	Nucleic Acids	Previously, a genetic bioEntity deficiency was identified in three siblings with retinal dystrophy and white matter disease. Accordingly, ACBD5 deficiency is a novel single peroxisomal enzyme deficiency caused by impaired VLCFA metabolism, leading to retinal dystrophy and white matter disease.	positive
7c67c6484372da0df682c9a633cb7e259c9b1806	Nucleic Acids	bioEntity/TPP1 is thus a newly identified telomere-related gene in which mutations cause aplastic anemia and related BMF disorders.	positive
48fd9fcbbf31255ae06717368af9b0596c4111fd	Nucleic Acids	Acid ceramidase (bioEntity; ASAH1) is the best studied member of the family and is prominent for its involvement inAI-nonASCII- Farber disease (FD), a genetic disorder in humans4. Abnormal function of aCDase leads to Farber disease, spinal muscular atrophy with progressive myoclonic epilepsy, and is associated with AlzheimeraI-nonASCII-A-nonASCII-A-nonASCII-s, diabetes, and cancer. Abnormal funct…	positive
53aac25c6bfa55bd365f008e582751ae9b368f3f	Nucleic Acids	Because of this essential housekeeping role, loss-of-function mutations in bioEntity can cause two severe diseases: FD and spinal muscular atrophy with progressive myoclonic epilepsy (SMA-PME)11, 12. Abnormal function of aCDase leads to Farber disease, spinal muscular atrophy with progressive myoclonic epilepsy, and is associated with AlzheimeraI-nonASCII-A-nonASCII-A-nonASCII-s, diabetes, and ca…	positive
4c77498239d4c29d32d8d6baf789653a2f87c553	Nucleic Acids	Because of this essential housekeeping role, loss-of-function mutations in bioEntity can cause two severe diseases: FD and spinal muscular atrophy with progressive myoclonic epilepsy (SMA-PME)11, 12. In cases where the enzyme becomes inactivated, recombinant aCDase is a potential treatment of maladies such as FD and SMA-PME, and the structure could provide an avenue of improvement for enzyme repl…	negative
bc00cadba2c5c472b41e1052a18cc0edd99f93e0_a9e988cb4c896a14a1fe90b7d497a4382c425de1	Nucleic Acids	Mutations in bioEntity are responsible for mainly two recessive genetic disorders: FD and SMA-PME11, 12. Because of this essential housekeeping role, loss-of-function mutations in aCDase can cause two severe diseases: FD and spinal muscular atrophy with progressive myoclonic epilepsy (SMA-PME)11, 12.	positive
face026ac7a85bbcc5dfa9fc3dbbd03c3d64639f	Nucleic Acids	DD genotype of bioEntity gene is a risk factor for intracerebral hemorrhage.	positive
bdc211eefa4780b27657ea2e1012d16803aa9789	Nucleic Acids	Quantitative expression profile of bioEntity2; ACE; ANF and AT1 in control; IDC and ICM human left ventricular myocardium. ACE2; ACE; ANF and AT1 mRNA copy number in human left ventricular myocardium classified as Control (non-diseased) (n = 9); IDC-idiopathic dilated cardiomyopathy (n = 11); ICM-ischemic cardiomyopathy (n = 12). Interestingly, ACE2 appeared more highly expressed than ACE in the …	positive
9c0c9bb6757894dcb088a68bc04bfc4209651d96	Nucleic Acids	Quantitative expression profile of bioEntity2; ACE; ANF and AT1 in control; IDC and ICM human left ventricular myocardium. ACE2; ACE; ANF and AT1 mRNA copy number in human left ventricular myocardium classified as Control (non-diseased) (n = 9); IDC-idiopathic dilated cardiomyopathy (n = 11); ICM-ischemic cardiomyopathy (n = 12). The sensitive technique of quantitative reverse transcriptase polym…	positive
81e62d8588dd46508bec8d3488726d7ed952f6a4_2928b74e0e60808aeb345561745996bc6f9c9464_6083f6a454d8d45b54440b8530865389e7dd1309_5771084ae58b59c24d314061c4f1e981e0125a81	Nucleic Acids	The DD genotype of the bioEntity gene polymorphism is associated with progression of diabetic nephropathy to end stage renal failure in IDDM.	positive
8bcc9a8d7a87df4d193f013ce0b965fec1713b4d	Nucleic Acids	The sensitive technique of quantitative reverse transcriptase polymerase chain reaction was used to determine the level of mRNA expression of bioEntity and ACE2 in human ventricular myocardium from donors with non-diseased hearts (n = 9), idiopathic dilated cardiomyopathy (IDC, n = 11) and ischemic cardiomyopathy (ICM, n = 12). As anticipated, ACE mRNA was found to be significantly increased in t…	positive
3f2a102d1fa2f9ff85b1db94aa69476d51a0fc6c	Nucleic Acids	aI-nonASCII-A-nonASCII-A<a2>Lung bioEntity levels do not vary by age or sex, but smokers exhibit upregulated ACE2aI-nonASCII-A-nonASCII-A<a2>ACE2 is expressed in several lung cell types, including the secretory lineageaI-nonASCII-A-nonASCII-A<a2>Chronic smoking triggers the expansion of ACE2+ secretory cellsaI-nonASCII-A-nonASCII-A<a2>ACE2 is also upregulated by viral infections and interferon ex…	positive
72fbc9ece7e9595f9b4950f1f3200997c9d8525e_999c85e35e9bc10b9aa09ec81d42c03c07d9498a	Nucleic Acids	Consistent with the basal replication observed in both infection assays, minor expression of bioEntity on 293T cells was subsequently detected by an anti-ACE2 antibody (Supplementary Information). As shown in Fig. 4b, virus stock obtained 96aI-nonASCII-A-nonASCII-A-nonASCII-h after infection from ACE2-transfected cells efficiently replicated on Vero E6 cells, with visible cytopathic effect (CPE) …	positive
dfd62b8abb4b4fee9b14ef94a3c6b52fd118b8b5_cbbe16e026493a6d8959a3dff9ca8eef91955c29	Nucleic Acids	Depending on the questions asked in future work, there are mouse models available on the basis of transgenic expression of human bioEntity (required for overt infectious pathology of SARS-CoV in mice), there are established NHP models available of SARS-CoV infection in M.AI-nonASCII- fascicularis and C.AI-nonASCII- aethiops, and early reports suggest symptomatic infection in M.AI-nonASCII- mulatt…	positive
ddcf8c8ae27be1130b390091cf452046bc51b8bd	Nucleic Acids	Fold changes quantified for IFNII-nonASCII-3 treated versus untreated for each patient donor following normalization to GAPDH.Figure 6In Vivo Administration of Interferons in Mice Does Not Induce Ace2, and bioEntity Is Induced in Goblet Secretory Cells during Human Influenza Infection(A) UMAP of 11,358 single cells from mouse nasal epithelium (n = 4).(B) UMAP projection as in (A), points colored …	positive
e3f898cc5bed0f142e4b185d4857cece93afd994	Nucleic Acids	Interestingly, bioEntity appeared more highly expressed than ACE in the non-failing ventricle and, like ACE, the levels of ACE2 mRNA were found to be significantly increased in idiopathic and ischemic cardiomyopathy. Quantitative expression profile of ACE2; ACE; ANF and AT1 in control; IDC and ICM human left ventricular myocardium. ACE2; ACE; ANF and AT1 mRNA copy number in human left ventricular…	positive
cfe7a4e0d2fc217c185648f064561428ed89ab55	Nucleic Acids	Interestingly, enhancing bioEntity activity pharmacologically or by gene transfer was effective in preventing or reversing PAH (Shenoy et al., 2011; Dai et al., 2015). Therefore, our study shows that reported enhanced ACE2 activity in cardiovascular disease should not significantly compromise the beneficial effects of apelin based therapies for example in PAH. Our data show that reported enhanced…	positive
3f2450517fd53e30c2f962caab17665b1c5d22c9	Nucleic Acids	Key experiments to understand bioEntity as an ISG in tissue protection or genuine tolerance will require the appropriate mouse, NHP, or other model in BSL3 or BSL4 facilities to execute SARS-CoV-2 viral infections and measure host tissue health along with viral loads. Strikingly, we discovered that ACE2 is a human interferon-stimulated gene (ISG) inAI-nonASCII- vitro using airway epithelial cells…	negative
6031d56b18006f8e0afd457f45b187871a43b355	Nucleic Acids	Quantitative expression profile of bioEntity; ACE; ANF and AT1 in control; IDC and ICM human left ventricular myocardium. ACE2; ACE; ANF and AT1 mRNA copy number in human left ventricular myocardium classified as Control (non-diseased) (n = 9); IDC-idiopathic dilated cardiomyopathy (n = 11); ICM-ischemic cardiomyopathy (n = 12). The sensitive technique of quantitative reverse transcriptase polyme…	positive
3e12a87e2ececa4f39720fe823666e50cc0e3893	Nucleic Acids	Text highlighting specific genes; the full list is available in Table S2.(E) Expression of bioEntity across human donors by HIV and TB status (pAI-nonASCII- = 0.009 by likelihood-ratio test).See also Table S2.	positive
9ceb6a7595b5c4145e4aa1b97e61f1cbb0de1773	Nucleic Acids	The sensitive technique of quantitative reverse transcriptase polymerase chain reaction was used to determine the level of mRNA expression of ACE and bioEntity in human ventricular myocardium from donors with non-diseased hearts (n = 9), idiopathic dilated cardiomyopathy (IDC, n = 11) and ischemic cardiomyopathy (ICM, n = 12).	positive
ad94f813a66e66db075f53a560f1674d582c41d9	Nucleic Acids	Therefore, our study shows that reported enhanced bioEntity activity in cardiovascular disease should not significantly compromise the beneficial effects of apelin based therapies for example in PAH. These data support the hypothesis that therapeutic strategies enhancing ACE2 activity or up-regulation of ACE2 in cardiovascular disease, both of which may result in enhanced breakdown of [Pyr1]apeli…	negative
f6353c8e5b95d8406bf4efa410b5b784b386f60c	Nucleic Acids	Understanding the specific host restriction factors targeting SARS-CoV-2 and identifying specific drivers of these genes in the absence of bioEntity upregulation might provide strategies to dissociate the dual roles of IFN in certain coronavirus infections.	negative
18d6279579e3b7cb0a3ee35e0fd407f108efdbcf_49a791e961621fe5fb3024327d599b3b554b3223	Nucleic Acids	We have previously shown that SaI-nonASCII-A-nonASCII-A<90>proteinaI-nonASCII-A-nonASCII-A<90>mediated infection of cells expressing human bioEntity is substantially more efficient than that of cells expressing the same levels of rat ACE2 (Li et al, 2004). In some cases, cells were preincubated for 1 h with the ACE2 inhibitor MLNaI-nonASCII-A-nonASCII-A<90>4760 or with NH4Cl before infection, and…	positive
853230c15100c0375d0094f514c8b87a9be4f9fd	Nucleic Acids	We next assessed the expression of bioEntity in three different human cohorts: (1) lung tissue from the genotype-tissue expression project (GTEx) (Carithers etAI-nonASCII- al., 2015, GTEx Consortium, 2013), (2) whole-lung tissue samples from organ donors (Gruber etAI-nonASCII- al., 2006), and (3) pathologically normal lung tissue from a cohort of patients analyzed as a part of The Cancer Genome A…	positive
7839f2841e4a1b3d640fa4b4542edcc84e609e86	Nucleic Acids	We thus show that bioEntity is necessary for the expression of the Hartnup transporter in intestine and suggest that the differential functional association of mutant B(0)AT1 transporters with ACE2 and collectrin in intestine and kidney, respectively, participates in the phenotypic heterogeneity of human Hartnup disorder. We thus show that ACE2 is necessary for the expression of the Hartnup trans…	positive
1200e4a608b4c22931583e58d751b16fe656e288_bea8e11cea522f996bebc910a6285ef8859424e0	Nucleic Acids	We used VSV pseudoviral particles carrying the spike protein of SARS-2 on their surface and recombinant proteins of spike and bioEntity to test whether sphingosine has an impact on the infection of human epithelial cells with SARSaI-nonASCII-A-nonASCII-A-nonASCII-CoV-2. Thus, we speculated that sphingosine, which is an amphiphilic molecule that is positively charged, may bind to ACE2 and prevent …	negative
42ca899b01d7e428ee9056722ce693b702890dd9	Nucleic Acids	bioEntity enzymatic activity was higher in the tumors from the DOX group than in the tumors from the control group (Fig.AI-nonASCII- 7c), suggesting that DOX indeed induced the expression of ACER2 in tumors. Tumors were collected and imaged on Day 20 (lower panels). caI-nonASCII-A-nonASCII-A-nonASCII-f the collected tumors were homogenized and tissue homogenates were subjected to ACER2 enzymatic …	positive
b3257d5e80c396c00c87dfaee4b0f448321793af_9b97fef63652eeaee8078f49a1fce9081873ee77_8b0811b493a2b702644c278b743b6ba386dd3e66	Nucleic Acids	MF has been shown to cause loss of mitochondrial membrane potential (MMP) [27, 28], and we found that bioEntity overexpression significantly induced loss of MMP (Fig.AI-nonASCII- 4e, f). By labeling cells with MitoTracker green, a mitochondrion-specific fluorescent dye, we revealed that HeLa:ACER2TO cells grown in the presence of ET had interconnected elongated and tubular mitochondria whereas th…	positive
4814b64623bdaaf2dab7b527b04af17ddb63653e	Nucleic Acids	This finding provides a strong rationale that restoring bioEntity expression in p53-deficient or mutated cancer cells should improve the anti-cancer efficacy of RT or CT. In conclusion, our current study identifies ACER2 as a direct gene target of p53 and as a novel tumor suppressor that mediates the anti-cancer actions of p53 by regulating ceramides, SPH, and S1P, respectively (Fig.AI-nonASCII- …	positive
ac7769342d82f98e0bc2e601ad69178c7f9498b5	Nucleic Acids	To determine if DXR upregulated bioEntity through DNA damage, we determined if treatment with a different DNA damaging agent upregulated ACER2 in selected cancer cell lines. Based on these novel and important findings, we envision that ACER2 activation in combination with SPHK inhibition and ceramide induction represents a novel modality in cancer prevention and therapy. In conclusion, our result…	positive
830be5df1ce430b97f6a36ebbd3a62331f2c2aef_1cfd19c4632996ecef823c48b50a59dcc45c8406	Nucleic Acids	We previously demonstrated that bioEntity can also be upregulated by the retinoid 4-HPR in SCC14 head and neck cancer cells and that its upregulation mediates the 4-HPR-induced generation of dihydrosphingosine (DHS), which in turns induces the death of these cells [39].	positive
17b701e2a0bfe976e60240fdeae9616811b09fe4	Nucleic Acids	We previously found that bioEntity was upregulated in human tumor cells in response to various forms of stress including serum deprivation [30] and treatment with the retinoid 4-N-hydroxyphenyl retinamide (4-HPR) [39]. These results suggest that DNA damage upregulates ACER2 in tumor cells by activating p53.	positive
3fbad3cfb0238ccabb8b0ae3c5abb9e123e96d9d	Nucleic Acids	Homozygosity for the p.E33G mutation in the bioEntity gene results in inactivation of ACER3, leading to the accumulation of various sphingolipids in blood and probably in brain, likely accounting for this new form of childhood leukodystrophy. Deficiency of the alkaline ceramidase ACER3 manifests in early childhood by progressive leukodystrophy.	positive
bbfba93ccaa5bf7ae495416cfa42dcf61070494b	Nucleic Acids	Remarkably, this discovery provides molecular insights into the E33G bioEntity mutation carried by patients suffering leukodystrophy, which results in the loss of ACER3 ceramidase activity despite similar level of expression than in control membrane preparations15. The critical role of ACERs in human physiology and, in particular ACER3, was recently revealed by clinical data demonstrating that AC…	positive
a396fe406164b41013ece6498a9427e6556e3f4a	Nucleic Acids	bioEntity mutations underlie a fast-channel myasthenic syndrome and arthrogryposis multiplex congenita.	positive
f1b4546df8dd8c276ce8f34196275bad86c12a57	Nucleic Acids	Alterations in GLB1, the gene coding for acid beta-D-galactosidase (beta-Gal), can result in GM1 gangliosidosis (GM1), a neurodegenerative disorder, or in Morquio B disease (MBD), a phenotype with dysostosis multiplex and normal central nervous system (CNS) function. GM1 gangliosidosis and Morquio B disease: expression analysis of missense mutations affecting the catalytic site of bioEntity.	positive
ea06e3d8ca8c85a3026fe7fad2550866e1db6c54	Nucleic Acids	Mutation analyses in 17 patients with deficiency in bioEntity: three novel point mutations and high correlation of mutation W273L with Morquio disease type B. An inherited deficiency in beta-galactosidase can result in GM1 gangliosidosis, with several phenotypes of generalized or chronic psychomotor deterioration, as well as in Morquio disease type B, a characteristic mucopolysaccharidosis free o…	positive
b2b37d8752732ce376bfade058f82483eb06022c	Nucleic Acids	Mutations in bioEntity cause GM1-gangliosidosis in American patients.	positive
7f78909f0d6961f4684e599d7eb04cbcbbf8d31c	Nucleic Acids	Exhaustive screening of the bioEntity gene, by fluorescence-assisted mismatch analysis using universal primers: mutation profile and genotype/phenotype correlations in Gaucher disease.	positive
81f821258170eddcfda9210c167b2a046be11d18	Nucleic Acids	Identification and expression of bioEntity mutations causing severe type 1 and neurologic type 2 Gaucher disease in non-Jewish patients. Gaucher disease, the most prevalent lysosomal storage disease, occurs in three subtypes, all resulting from mutations in the acid beta-glucosidase gene.	positive
9f315302fc54709cabb97cd8e1919537ddf91f2b	Nucleic Acids	These mutations further expand the genetic heterogeneity in the lesions causing Gaucher disease types 1 and 2, and further delineate genotype/phenotype correlations and functional domains within the bioEntity gene.	positive
b9ed7b87e897f6506238428f0789bd9b1c6254fa	Nucleic Acids	Type 1 Gaucher disease presenting with extensive mandibular lytic lesions: identification and expression of a novel bioEntity mutation.	positive
81621bedacd695acb6ff4b775bc099a4b5ee6498	Nucleic Acids	Analyses of variant bioEntity: effects of Gaucher disease mutations. Acid beta-glucosidase (GCase) is a 497-amino acid, membrane-associated lysosomal exo-beta-glucosidase whose defective activity leads to the Gaucher disease phenotypes.	positive
16991cdb37c3d099d1c6ccf349f3dc3d0ed10f8f	Nucleic Acids	Expression of the mutated bioEntity cDNAs in COS-1 cells and subsequent determination of acid ceramidase residual enzyme activity demonstrated that each of these mutations was the direct cause of the acid ceramidase deficiency in the respective patients. Here we report the identification of six novel mutations in the acid ceramidase gene causing Farber disease: three point mutations resulting in …	positive
899cf668490227b292ab67184d7d0c4fb2e008d2	Nucleic Acids	Farber disease is a rare lysosomal storage disorder caused by a deficiency of the bioEntity enzyme, leading to the accumulation of ceramide in various tissues. In the current study, we report the identification of a novel disease-causing mutation in the ASAH1 gene that results in Farber disease in an Indian family.	positive
c0ee9e58d7b7f45b225cb49d943235a46d273892	Nucleic Acids	Human bioEntity gene: novel mutations in Farber disease. In order to understand the molecular mechanism(s) of pathogenesis of Farber disease, we isolated and characterized a full-length human AC gene, mapped its chromosomal location, determined the tissue-specific expression, and analyzed mutations in Farber disease patients.	positive
2ff8ff3ecf76e03aedddbb2f169cf8a5480f60da	Nucleic Acids	Mutation analysis of the bioEntity gene in Japanese patients with Farber disease.	positive
e4561a6884fcfe8700370770ad6431049a84375e	Nucleic Acids	ACDase has been shown to have causal roles in genetic diseases that inactivate the protein and the structure allowed us to predict the molecular basis for inactivation. bioEntity (aCDase; ASAH1) is the best studied member of the family and is prominent for its involvement inAI-nonASCII- Farber disease (FD), a genetic disorder in humans4. Mutations in aCDase are responsible for mainly two recessiv…	positive
91a3fbf3bb8171831948d765fbb594c2847f2d9c	Nucleic Acids	bioEntity (aCDase; ASAH1) is the best studied member of the family and is prominent for its involvement inAI-nonASCII- Farber disease (FD), a genetic disorder in humans4. Mutations in aCDase are responsible for mainly two recessive genetic disorders: FD and SMA-PME11, 12. Because of this essential housekeeping role, loss-of-function mutations in aCDase can cause two severe diseases: FD and spinal…	positive
b592405438a0b7597f3e0e21151441eceb5b65c1	Nucleic Acids	Leaky splicing mutation in the bioEntity gene is associated with delayed onset of glycogenosis type II.	positive
7f3faa0409729f6000e6f38ffdeb58424ae2f8ae	Nucleic Acids	Identification and expression of a common missense mutation (L302P) in the bioEntity gene of Ashkenazi Jewish type A Niemann-Pick disease patients. Types A and B Niemann-Pick disease (NPD) result from the deficient activity of acid sphingomyelinase (ASM; E.C.	positive
8fcb5019a352bcc3f64851e924d7b83484948773	Nucleic Acids	Identification of a missense mutation (S436R) in the bioEntity gene from a Japanese patient with type B Niemann-Pick disease.	positive
789d4d98fe35e829c4b5314d9ac9fe5b25ee0521	Nucleic Acids	Niemann-Pick disease: a frequent missense mutation in the bioEntity gene of Ashkenazi Jewish type A and B patients. Although the A and B subtypes of Niemann-Pick disease (NPD) both result from the deficient activity of acid sphingomyelinase (ASM; sphingomyelin cholinephosphohydrolase, EC 3.1.4.12) and the lysosomal accumulation of sphingomyelin, they have remarkably distinct phenotypes.	positive
2c49c1526604b59f83dfd284f94f63ff3fe7dcb6	Nucleic Acids	The deficient activity of the human lysosomal hydrolase, bioEntity (ASM, EC 3.1.4.12), results in the neuronopathic (Type A) and non-neuronopathic (Type B) forms of Niemann-Pick disease (NPD). Identification and expression of five mutations in the human acid sphingomyelinase gene causing types A and B Niemann-Pick disease.	positive
68f8ac29a8ecafe2a92cde7cbb0fee569b6b0d41_afaf5237aa1462d1580c194a7adc84dec945ba2f	Nucleic Acids	The results showed that genetic downregulation of bioEntity prevented infection with pp-VSV-SARS-CoV-2 spike (FigureAI-nonASCII- 3A). Transfection reduced neutral sphingomyelinase activity by approximately 60% but had no effect on cellular infection with pp-VSV-SARS-CoV-2 spike (FigureAI-nonASCII- 3A).FigureAI-nonASCII- 3VSV-SARS-CoV-2 Spike Particles Activate and Use the Acid Sphingomyelinase fo…	positive
3037e8ae0c67343c1cc162fbc3f58c80ff6433c2	Nucleic Acids	Two new mutations in the bioEntity gene causing type a Niemann-pick disease: N389T and R441X.	positive
ca78c2cc3306690f5e54033d28e5cd948a630333	Nucleic Acids	Types A and B Niemann-Pick disease (NPD), an autosomal recessive lysosomal storage disorder, are caused by deficiency of bioEntity (ASM). Identification and expression of a missense mutation (Y446C) in the acid sphingomyelinase gene from a Japanese patient with type A Niemann-Pick disease.	positive
f409a6e94bc2287bc62309c3a895a53b2bbb36c8	Nucleic Acids	A recent study demonstrated that the bioEntity gene is amplified and overexpressed in several tumor types, including castration resistant prostate cancer, and this was correlated with cancer progression and poor prognosis (van der Horst et al 2005). The current release (version 42) of the Catalogue of Somatic Mutation in Cancer database reported 5 out of 229 tumor samples containing point mutatio…	positive
9072fbf406958c2bfdeb1008c5e4cd9864e004e0	Nucleic Acids	bioEntity gene is also shown to be amplified in primary lung, ovarian and prostate tumors which correlated with poor prognosis [30]. We previously demonstrated that Ack1 regulates phosphorylation of androgen receptor [26] and tumor suppressor Wwox [25] in human prostate tumors.	positive
d243d34c49c8443138bed2a55ee6fa740e0b1d54	Nucleic Acids	Activated bioEntity promoted androgen-independent growth of LNCaP and LAPC-4 prostate xenograft tumors, AR recruitment to the androgen-responsive enhancer, and androgen-inducible gene expression in the absence of androgen.	positive
33afdaa28ce8ffb0e64e757489aa57c6e2b2d23a	Nucleic Acids	Activated bioEntity promoted androgen-independent growth of LNCaP and LAPC-4 prostate xenograft tumors, AR recruitment to the androgen-responsive enhancer, and androgen-inducible gene expression in the absence of androgen. Expression of AR point mutants inhibited Ack1-driven xenograft tumor growth.	positive
12a8e3719b84d885a9dd0bd3f6c198ccba963319	Nucleic Acids	Analysis of variance was performed to examine whether the expression levels of pTyr284-bioEntity and pTyr176-AKT differ among different tumor stages. We previously demonstrated that Ack1 regulates phosphorylation of androgen receptor [26] and tumor suppressor Wwox [25] in human prostate tumors. In contrast to pTyr284-Ack1, the total Ack1 levels remained unchanged between normal and tumor samples …	positive
2e06e92cb2138d6f904630f4a791d48af5ed217d	Nucleic Acids	Dasatinib inhibited bioEntity-dependent colony formation and prostate xenograft tumor growth in castrated mice. A recent study demonstrated that the Ack1 gene is amplified and overexpressed in several tumor types, including castration resistant prostate cancer, and this was correlated with cancer progression and poor prognosis (van der Horst et al 2005). Two intracellular tyrosine kinases, Ack1 (…	positive
2b1baaa43e315dbd583596950bb183ab55b3be64	Nucleic Acids	Our previous work identified bioEntity as a protein activated downstream of Mer receptor tyrosine kinase in prostate cancer cells (Mahajan et al 2005). A recent study demonstrated that the Ack1 gene is amplified and overexpressed in several tumor types, including castration resistant prostate cancer, and this was correlated with cancer progression and poor prognosis (van der Horst et al 2005).	positive
f6e1849bc85e66d6f0d505b99964fcd5cdccd4f2	Nucleic Acids	The isolated kinase domain of bioEntity interacts directly with the MHR, and the cancer-associated E346K mutation prevents binding. Here, we show that the cancer-associated mutations increase Ack1 autophosphorylation in mammalian cells without affecting localization and increase Ack1 activity in immune complex kinase assays. The cancer-associated mutations potentiate the ability of Ack1 to promot…	positive
3060a9ddb09b55db61ca92d685ba9e71c64561fe	Nucleic Acids	This observation identifies bioEntity as the second gene responsible for non-syndromic autosomal recessive optic neuropathies and provides evidence for a genetic overlap between isolated and syndromic forms, giving further support to the view that optic atrophy is a hallmark of defective mitochondrial energy supply.	positive
2e88c7ed021a5bb81e130a75def8bc24bbe2289e	Nucleic Acids	We conclude it is unlikely that polymorphism in the bioEntity gene or post-translational modification of the enzyme predispose to IPD. We studied patients with IPD because this movement disorder is thought to arise from defects in neuronal iron and energy metabolism, two properties with which aconitase is involved. We have, as yet, not detected polymorphisms that would lead to ACO2 allozymes, nor…	positive
2654b2cacaf5f087f6c0732a16feae4029506aa5	Nucleic Acids	We looked for bioEntity allozymes by DNA sequencing and genotyping in a population of 217 subjects, many of which had idiopathic Parkinson's disease (IPD).	positive
bbd7d795265b8ccba4904578476269fc75d14f29_3ac7000bcf06d0d08c25a82a9cc45827ed120620	Nucleic Acids	Mutations in the tricarboxylic acid cycle enzyme, bioEntity, cause either isolated or syndromic optic neuropathy with encephalopathy and cerebellar atrophy.	positive
c8268e077609e6f989e8e349561655fb324a36b7	Nucleic Acids	This observation identifies ACO2 as the second gene responsible for non-syndromic autosomal recessive optic neuropathies and provides evidence for a genetic overlap between isolated and syndromic forms, giving further support to the view that optic atrophy is a hallmark of defective mitochondrial energy supply. Our study shows that autosomal recessive ACO2 mutations can cause either isolated or s…	positive
3dfae59d6ce1978c96c25f711108f52d0e6c7a6e_fe2d233454a124be9289ae550d235d9049b7184c_60a38131a0ba96fd86b90bd8c764fd41e582fe71	Nucleic Acids	In this study, we identified bioEntity (testicular acid phosphatase) biallelic mutations causing non-syndromic, generalized hypoplastic autosomal-recessive amelogenesis imperfecta (AI) in individuals from six apparently unrelated Turkish families.	positive
75153f3716134ec4b3f124734a73329b5dcdb7bb	Nucleic Acids	Recessive Mutations in bioEntity, Encoding Testicular Acid Phosphatase, Cause Hypoplastic Amelogenesis Imperfecta.	positive
01dea4d2219bdce38490d56e542c9a941d7a67ee	Nucleic Acids	However, while homologs of bioEntity are encoded by many eukaryotic genomes (Carmell etAI-nonASCII- al, 2016), we found that it was absent or expressed at levels below the limit of detection in a range of human primary and cancer cell lines (BekkeraI-nonASCII-A-nonASCII-A<90>Jensen etAI-nonASCII- al, 2017; our unpublished observations), in agreement with recent work suggesting that expression of …	positive
6d76d7817ac8759d641ec903e9b8c2d29a8a1640	Nucleic Acids	Fusion of TEL/ETV6 to a novel bioEntity in myelodysplastic syndrome and acute myelogenous leukemia with t(5;12)(q31;p13). We identified a novel human long fatty acyl CoA synthetase 2 gene, ACS2, as a new ETV6 fusion partner gene in a recurrent t(5;12)(q31;p13) translocation in a patient with refractory anemia with excess blasts (RAEB) with basophilia, a patient with acute myelogenous leukemia (AM…	positive
09e9b3d4e8a3e6a3c19fc3313d1470ed1a3f1b36	Nucleic Acids	The resulting ETV6/bioEntity fusion transcripts showed an out-frame fusion of exon 1 of ETV6 to exon 1 of ACS2 in the AEL case, an out-frame fusion of exon 1 of ETV6 to exon 11 of ACS2 in the AML case, and a short in-frame fusion of ETV6 exon 1 to the 3' untranslated region of ACS2 in the RAEB case. We identified a novel human long fatty acyl CoA synthetase 2 gene, ACS2, as a new ETV6 fusion part…	positive
d8ddb62017ef650146f8ce8ec0ba2c9723e628bf_3c0e63e1bc629215292b75e16451d3d5d693df0c_1e782f86731caba1a51f6576caaba991128b19f5	Nucleic Acids	We identified a novel human long fatty acyl CoA synthetase 2 gene, bioEntity, as a new ETV6 fusion partner gene in a recurrent t(5;12)(q31;p13) translocation in a patient with refractory anemia with excess blasts (RAEB) with basophilia, a patient with acute myelogenous leukemia (AML) with eosinophilia, and a patient with acute eosinophilic leukemia (AEL).	positive
8d004206ae6dd16e077d7dcc1656df0a93934739	Nucleic Acids	bioEntity deficiency is the first human disorder identified as caused by mutations in a gene encoding a member of the acyl-CoA synthetase family, a diverse group of evolutionarily conserved proteins, and may emerge as one of the more common human metabolic disorders. Third, one patient with two ACSF3 mutations was identified in a cohort of subjects not ascertained for metabolic disease and had bi…	positive
707eb1c8be62bb59eae20c8c81babf4364aba2e3	Nucleic Acids	Exome sequencing identifies bioEntity as a cause of combined malonic and methylmalonic aciduria. We used whole exome sequencing of a single patient with combined malonic and methylmalonic aciduria (CMAMMA) to identify mutations in ACSF3, a putative malonyl-CoA and methylmalonyl-CoA synthetase (MCS). Exome sequencing identifies ACSF3 as the cause of Combined Malonic and Methylmalonic Aciduria	positive
e9364f0f8932fe974b33f952f2c6166e3219c8f2	Nucleic Acids	These results indicate that bioEntity is a critical factor for survival of glioma cells under acidic tumor microenvironment, thus providing novel molecular basis for cancer therapy. Using retrovirus-mediated stable gene transfer (gain of function) and small interfering RNA-mediated gene silencing (loss of function), we show here that ACSL5 selectively promotes human glioma cell survival under ext…	positive
0ccacb687377a539b8dee30af9894a7e0795e105	Nucleic Acids	An bioEntity mutation selectively abolishes interleukin-17 responses in humans with chronic mucocutaneous candidiasis.	positive
c83de7ddd567b1a70890f5207bd058aa0415de7b_88ef42d0965e179bd8e95e31ecbf1f6cdd69a8f6_127d526b18bee67ddf96005bb403ca60853ce556_3efe5508e7fa2d19cc3f25815ee93335dfd014a7	Nucleic Acids	Here we report that mutations in the human skeletal muscle alpha-actin gene (bioEntity) are associated with two different muscle diseases, 'congenital myopathy with excess of thin myofilaments' (actin myopathy) and nemaline myopathy.	positive
92026d0490e7f0e3b5976b452ea538dd978db00b	Nucleic Acids	Most patients with bioEntity mutations had no prior family history of neuromuscular disease (24/28).	positive
a60877eacca463f756ebbdb1a93bd91816f32244	Nucleic Acids	Mutations in the alpha-skeletal actin gene (bioEntity) result in a variety of inherited muscle disorders characterized by different pathologies and variable clinical phenotypes.	positive
124d9e1ff2ed8f0186a196bf3aee6834859d3b66	Nucleic Acids	Nemaline Myopathy with Intranuclear Rods is a rare variant of nemaline myopathy, due in almost all instances to mutation of bioEntity, the gene encoding skeletal muscle alpha-actin.	positive
d0646e34edb8f124d6843ba0fb480d260c502ed5	Nucleic Acids	Nemaline myopathy with stiffness and hypertonia associated with an bioEntity mutation.	positive
baa9850a28448d4f6909380649c279f332ae2d5a_7a27994e3e7458201f1debed96da04a23b5a4fe5	Nucleic Acids	Overall, bioEntity mutations are a common cause of NM, accounting for more than half of severe cases and 26% of all NM cases in this series. We have screened the ACTA1 gene in a cohort of 109 unrelated patients with NM. The skeletal muscle alpha-actin gene (ACTA1) is one of five genes for thin filament proteins identified so far as responsible for different forms of NM.	positive
9a62496beb9ff515cc7aaedda3ef325aa077f22b_44e42793ce255fc82081be0508c51d8f0a66d5e9	Nucleic Acids	Recently, we identified mutations in the muscle alpha-skeletal-actin gene (bioEntity) in a subset of patients with NM. We identified five novel missense mutations in ACTA1, which suggested that mutations in muscle alpha-skeletal actin account for the disease in approximately 15% of patients with NM.	positive
531a1c8b493331ff0f2987be6fd1569d963b3499	Nucleic Acids	Recently, we reported three patients with congenital fiber type disproportion (CFTD) caused by novel heterozygous missense mutations in bioEntity (D292V, L221P, P332S) with marked type 1 fiber hypotrophy as the only pathological finding on muscle biopsy.	positive
cf37012efdbaedf47dadd899d4b0900a8d22f5bb	Nucleic Acids	The described two mutations add to the previously reported mutations in bioEntity associated with nemaline myopathy.	positive
a1f08e1c86a67110affe57c5aec52f6ad2071b32	Nucleic Acids	This is the first report on a hypertrophic cardiomyopathy associated with nemaline myopathy and an bioEntity mutation.	positive
ae2f368569f14fb6bb451b4e85a62447a750a159	Nucleic Acids	We have investigated the basis for the histological differences between these CFTD patients and patients with bioEntity nemaline myopathy (NM). In contrast, we found no clear difference between ACTA1 mutations associated with NM and CFTD in tendency to polymerize or aggregate in C2C12 expression models.	positive
7f5887ea0021b09a96e5b96e52c45f2e2d92de3e	Nucleic Acids	We report three heterozygous missense mutations of the skeletal muscle alpha actin gene (bioEntity) in three unrelated cases of congenital fiber type disproportion (CFTD) from Japan and Australia.	positive
1eb47e1a1bc079a91deb4106c55fa48ddeca584c	Nucleic Acids	We report three heterozygous missense mutations of the skeletal muscle alpha actin gene (bioEntity) in three unrelated cases of congenital fiber type disproportion (CFTD) from Japan and Australia. There were no clinical features specific to CFTD cases with ACTA1 mutations, but the presence of normal eye movements in a severe CFTD patient may be an important clue for the presence of a mutation in …	positive
f0eafe05147f09009afac87e7984159e6a68c19b	Nucleic Acids	Analysis of bioEntity in European Moyamoya disease patients. Recently, the coincidence of mutations in ACTA2 (vascular smooth muscle cell specific isoform of I-nonASCII--actin) in families with thoracic aortic aneurysms and dissections (TAAD) and Moyamoya disease (MMD) was reported in patients of Northern European descent and a positive family history for TAAD and MMD.	positive
0dc72695a5c510746fa16888dd00f5848f21afa0	Nucleic Acids	Further combined analysis of bioEntity and other, possibly causative, genes in larger cohorts of MMD and other vascular diseases may identify possible common disease-causing mechanisms.	positive
f9ca30b3fbf94e033c4738ebe7749fa5193c13a7_ecfbf75607c238beb50daf6475a8da6c63d76c7a	Nucleic Acids	Heterozygous bioEntity mutations cause familial thoracic aortic aneurysms and dissections (TAAD), but only half of mutation carriers have aortic disease.	positive
f386aba82015c2a415bf2c4ec1c56004d0ce0ebf_4d94bb0fe78f4b2411954a84b060cfebd64a25d4	Nucleic Acids	Linkage analysis and association studies of individuals in 20 families with bioEntity mutations indicate that mutation carriers can have a diversity of vascular diseases, including premature onset of coronary artery disease (CAD) and premature ischemic strokes (including Moyamoya disease [MMD]), as well as previously defined TAAD. Mutations in smooth muscle alpha-actin (ACTA2) cause coronary arte…	positive
57b4547684b6a86569af812f399134c712187847_26c834f85f980eeeb46c460751866603a798f16d	Nucleic Acids	Linkage analysis and association studies of individuals in 20 families with bioEntity mutations indicate that mutation carriers can have a diversity of vascular diseases, including premature onset of coronary artery disease (CAD) and premature ischemic strokes (including Moyamoya disease [MMD]), as well as previously defined TAAD. These results indicate that heterozygous ACTA2 mutations predispos…	positive
17f8633c4e4c8e8016b02468025944d33a6c42f7	Nucleic Acids	Mutations in smooth muscle alpha-actin (bioEntity) lead to thoracic aortic aneurysms and dissections.	positive
a8d640110c5788c34504bff9dcf8e9848058625f	Nucleic Acids	Recently, the coincidence of mutations in bioEntity (vascular smooth muscle cell specific isoform of I-nonASCII--actin) in families with thoracic aortic aneurysms and dissections (TAAD) and Moyamoya disease (MMD) was reported in patients of Northern European descent and a positive family history for TAAD and MMD.	positive
38197c028131ef35d3fe53e181422023422a1836	Nucleic Acids	Recently, the coincidence of mutations in bioEntity (vascular smooth muscle cell specific isoform of I-nonASCII--actin) in families with thoracic aortic aneurysms and dissections (TAAD) and Moyamoya disease (MMD) was reported in patients of Northern European descent and a positive family history for TAAD and MMD. Further combined analysis of ACTA2 and other, possibly causative, genes in larger co…	positive
4b237a078167865f0fde327ed2baad9bf2783a44	Nucleic Acids	Sequencing of DNA from patients with nonfamilial TAAD and from premature-onset CAD patients independently identified bioEntity mutations in these patients and premature onset strokes in family members with ACTA2 mutations. Mutations in smooth muscle alpha-actin (ACTA2) cause coronary artery disease, stroke, and Moyamoya disease, along with thoracic aortic disease.	positive
1c88d97e2fb7968af10faeb658bfd6d56efe201d	Nucleic Acids	These results indicate that heterozygous bioEntity mutations predispose patients to a variety of diffuse and diverse vascular diseases, including TAAD, premature CAD, ischemic strokes, and MMD.	positive
e056b475e96e230f5f9f59ae179cdcb4f6df1531_73e65a286f1c36617ed20b94a4c1ceca1c407b25	Nucleic Acids	Thus, bioEntity upregulation may be a result of growth arrest induced by EV71 infection, and was observed as early as 8aI-nonASCII-A-nonASCII-A<83>h p.i. by realaI-nonASCII-A-nonASCII-A<90>time RTaI-nonASCII-A-nonASCII-A<90>PCR.	positive
adf7264377b1c80821ed59cf28baa04efbfc84ea	Nucleic Acids	bioEntity is the first sarcomeric gene described in which mutations are responsible for 2 different cardiomyopathies.	positive
f1d85040a1c924f101c333efab5b215ff0f98827	Nucleic Acids	Mutation analysis of bioEntity revealed an Ala295Ser mutation in exon 5 close to 2 missense mutations recently described to cause the inherited form of idiopathic dilated cardiomyopathy (IDC).	positive
f38a298856d54ab1ba267c86d0f49af7383bc434	Nucleic Acids	Recently, a missense mutation in bioEntity was found to cosegregate with familial HCM. To further test the hypothesis that mutations within functionally distinct domains of ACTC cause either DCM or HCM, we performed mutational analyses in 368 unrelated patients with familial or sporadic HCM. De novo mutations in ACTC were identified in two patients with sporadic HCM who presented with syncope in …	positive
2954bb4463d759d14278a0d9d55a0192616da90c	Nucleic Acids	To further test the hypothesis that mutations within functionally distinct domains of bioEntity cause either DCM or HCM, we performed mutational analyses in 368 unrelated patients with familial or sporadic HCM. Two missense mutations in the cardiac actin gene (ACTC), postulated to impair force transmission, have been associated with familial dilated cardiomyopathy (DCM).	positive
9cb50ff6398e783aa7537b4fb107e0905dd28ebd	Nucleic Acids	Two missense mutations in the cardiac actin gene (bioEntity), postulated to impair force transmission, have been associated with familial dilated cardiomyopathy (DCM).	positive
ec8240d550ffc61fe47c749f241fd4557fbab337_ac217850910b47ad43df380bfe553e985d38e516_be70e3f7fe9d7e090fb8432c2193727b7af46034	Nucleic Acids	The combined results indicate, for the first time, that bioEntity mutations or reduced ACTC1 levels may lead to ASD without signs of cardiomyopathy.	positive
7975824c4bcd383a09daaf17453b15c3b8311251_411bd048fcc28e1289bf27b85e52ab10e459ce46	Nucleic Acids	We also screened 408 sporadic patients with CHDs and identified a case with ASD and a 17-bp deletion in bioEntity predicting a non-functional protein.	positive
079d84ebf9950830126e8eecf3c526a182cab820	Nucleic Acids	A novel missense mutation in bioEntity causes dominant deafness in a Norwegian DFNA20/26 family, but ACTG1 mutations are not frequent among families with hereditary hearing impairment.	positive
7a62a779428f87cd72d700d1d7a1fd5e342b47f0	Nucleic Acids	A recurrent de novo mutation in bioEntity causes isolated ocular coloboma A recurrent de novo mutation in ACTG1 causes isolated ocular coloboma.	positive
d5ce3b8494e1bdaaa1052515a974a4e3c9b6a2bd	Nucleic Acids	Five mutations in known hearing loss genes, including 1 nonsense and 4 missense mutations, were identified in 5 different genes (bioEntity, MYO1F, DIAPH1, POU4F3 and EYA4), and the genotypes for these mutations were consistent with the autosomal dominant inheritance pattern of hearing loss in each family.	positive
0ae810321e265086ee2bfd83fae7a33e0b674b21_a4063a335d8e59828f4f77054a6d85caff5f010f	Nucleic Acids	Mutations in the bioEntity gene have been mainly associated with autosomal dominant progressive sensorineural deafness 20/26 (DFNA20/26), and some have been linked to Baraitser-Winter syndrome, which is a rare autosomal recessive disorder characterized by developmental delay, facial dysmorphology, brain malformations, coloboma, and variable hearing loss [22-24].	positive
b47302ec7ce4bce3d076d95866ae0479c6d0077f	Nucleic Acids	Novel bioEntity mutation causing autosomal dominant non-syndromic hearing impairment in a Chinese family.	positive
178d133951f9d2f50204e0adf82c64d097e39ba3	Nucleic Acids	Of them, three were novel missense mutations (p.G38D in COCH, p.E316K in bioEntity, and p.P164R in POU4F3), one was a novel in-frame indel mutation (c.2036-2038delAGG in WFS1), and two were known deafness-causing mutations that have been previously reported (p.R653C in WFS1 and p.D572N in TMC1).Figure 1 Pedigrees and audiograms of 6 DFNA families.	positive
1ea0bbe464a0e0d08b033ff6ddf7b5c828b8bd1a	Nucleic Acids	To date, a total of 19 bioEntity mutations have been reported in patients with DFNA 20/26 and Baraitser-Winter syndrome, of which 12 have been identified in NSHL families (http://www.hgmd.org/, designed by P.D.Stenson HGMDAI-nonASCII-A-nonASCII-).	positive
178a29444be4c6f155a84bb21a701bf3fa67b897	Nucleic Acids	To date, a total of 19 bioEntity mutations have been reported in patients with DFNA 20/26 and Baraitser-Winter syndrome, of which 12 have been identified in NSHL families (http://www.hgmd.org/, designed by P.D.Stenson HGMDAI-nonASCII-A-nonASCII-). Mutations in the ACTG1 gene have been mainly associated with autosomal dominant progressive sensorineural deafness 20/26 (DFNA20/26), and some have bee…	positive
c1145d134395dca0d724b88f0a3974050ddf5ac5	Nucleic Acids	We conclude that Baraitser-Winter syndrome comprises the severe end of the predominant phenotype spectrum associated with mutations of both ACTB and bioEntity, a spectrum that extends from Baraitser-Winter syndrome to non-syndromic hearing loss. De novo mutations in the actin genes ACTB and ACTG1 cause Baraitser-Winter syndrome. De novo mutations in the actin genes ACTB and ACTG1 cause Baraitser-…	positive
71f02f15dc4922297e2f83a6d2b45654c0e2d61e	Nucleic Acids	Clinical characteristics of the patients with MMIHS due to bioEntity de novo mutations. Clinical Case histories for cases of MMIHS due to ACTG2 mutations. Radiologic features of MMIHS due to de novo ACTG2 mutations. We also found some of the same heterozygous mutations that we observed as apparent de novo mutations in MMIHS segregating in families with intestinal pseudo-obstruction, suggesting th…	positive
cecca007948454a656ddb39c91bbbd045d6bdfb7	Nucleic Acids	Identification of bioEntity mutations underlying a significant proportion of MMIHS and intestinal pseudo-obstruction has significance for three major reasons.	positive
97b566064ed3608aa08504b3efa272eecda524ae	Nucleic Acids	Mutations of the bioEntity (melanocortin 2 receptor, MC2R) account for approximately 25% of cases of FGD. FGD without mutations of MC2R is called FGD type 2.	positive
f6e3edce48f931f3b53903a43f40e056e31ae12e	Nucleic Acids	There are at least 24 missense, nonconservative mutations found in the bioEntity [melanocortin 2 receptor (MC2R)] that have been associated with the autosomal recessive disease familial glucocorticoid deficiency (FGD) type 1.	positive
80a75a3dc6546c2b60b8e8fc5f19e5e893e85d4b	Nucleic Acids	Site-directed mutagenesis of TAGLN2 suggested that PFTK1 regulates the bioEntity-binding affinity of TAGLN2 through the S83 and S163 residues, which if mutated can significantly affect HCC cell motility.	positive
a863be2572f75b32eff5130982a121b1eb8acb55	Nucleic Acids	We conclude that Baraitser-Winter syndrome comprises the severe end of the predominant phenotype spectrum associated with mutations of both ACTB and ACTG1, a spectrum that extends from Baraitser-Winter syndrome to non-syndromic hearing loss. Functional comparison of mutations identified in Baraitser-Winter syndrome and other bioEntityopathies should help elucidate both the distinct and overlappin…	positive
8564411e6cf739c48885eef5dc924a47a71ed313_5614b949d3d5467683aaa45e43c64f213cbfc35e	Nucleic Acids	Mutations in Subunits of the bioEntity Complex Are Associated with Prenatal Spinal Muscular Atrophy and Congenital Bone Fractures.	negative
9d7fb18ac60fc8e5eb6aa39a708a3b0715ff9318	Nucleic Acids	NPM1 is expressed weakly in hepatocytes and highly expressed in hepatocellular carcinomas (HCC) with a clear correlation between enhanced NPM1 expression and increased tumor grading and poor prognosis, whereas in contrast, ATF5 is expressed abundantly in hepatocytes and down-regulated in HCC. NPM1-promoted ATF5 down-regulation diminished ATF5-mediated repression of cAMP-responsive element-depende…	positive
8e128b7f024edf7c3f7a5c3ab074cacf7c9720f7	Nucleic Acids	A novel bioEntity (AID) mutation in Brazilian patients with hyper-IgM type 2 syndrome.	positive
c3bbd673d0a1c638b8cf10b64c61bb877822c0b1	Nucleic Acids	We herein report mutations in the human counterpart of AID in patients with the autosomal recessive form of hyper-IgM syndrome (HIGM2). bioEntity (AID) deficiency causes the autosomal recessive form of the Hyper-IgM syndrome (HIGM2).	positive
84cfe8f3fac22e9ddc13b03827f88d32db5d114c_1ff8986ab01b32a1faf74d9885e0b522d4fd80f6	Nucleic Acids	Mutations in endoglin and bioEntity (ALK1) cause hereditary hemorrhagic telangiectasia, whereas bone morphogenetic protein type II receptor (BMPR-II) mutations underlie familial pulmonary arterial hypertension.	positive
ce8b22cb873ba6804cc576897123c4b182ad5931	Nucleic Acids	Fibrodysplasia ossificans progressiva (FOP), a rare genetic and catastrophic disorder characterized by progressive heterotopic ossification, is caused by a point mutation, c.617G>A; p.R206H, in the bioEntity (ACVR1) gene, one of the bone morphogenetic protein type I receptors (BMPR-Is).	positive
0c2131e2c92534048374928b82254c401bcb47ec_48afa0052fe39a573c6ae75756616a5397563688	Nucleic Acids	Mutations in bioEntity (ALK1), a transforming growth factor (TGF)-beta type I receptor, lead to the vascular disorder hereditary hemorrhagic telangiectasia caused by abnormal vascular remodeling.	positive
8650c6b90823d97f7fc176be16a27f3899b927de	Nucleic Acids	Single mutations are detected in Endoglin (ENG; HHT1) (MIM # 131195) [8], bioEntity (ACVRL1/ALK1; HHT2) (MIM # 601284) [9, 10], or MADH4/SMAD4 (JHPT, a combined syndrome of juvenile polyposis and HHT) [11aI-nonASCII-A-nonASCII-A-nonASCII-13].	positive
208900ced718e3daa0109602ea8afdc0de502732	Nucleic Acids	Single mutations are detected in Endoglin (ENG; HHT1) (MIM # 131195) [8], bioEntity (ACVRL1/ALK1; HHT2) (MIM # 601284) [9, 10], or MADH4/SMAD4 (JHPT, a combined syndrome of juvenile polyposis and HHT) [11aI-nonASCII-A-nonASCII-A-nonASCII-13]. In the present study, we analysed 23 mutations in ACVRL1 gene that have been observed after the screening of more than 400 HHT patients. Over 800 different …	positive
084ac79ecb1f2d8dd1df47ddd57cb0a1bd83e07c	Nucleic Acids	A mutation (c.G617A, p.R206H) in the glycine-serine (GS) activation domain of bioEntity (ACVR1, also called activin-like kinase 2 (ALK2)) was found through a linkage and sequencing analysis, and was reported in all sporadic and familial cases of classic FOP [2aI-nonASCII-A-nonASCII-A-nonASCII-6].	positive
0270b50f76f6b2a9dc84fbb099fcee1d64fb070c	Nucleic Acids	Mutations in bioEntity Cause Neurodevelopmental Deficits and Epilepsy and Lead to Loss of Dendrites in Human Neurons.	negative
336e2945b49318800a63ce856bca5a1c90c1da5f_1b2b520fa3cc85c5a19afb2132e7367f6feb0f94	Nucleic Acids	Mutations in bioEntity, coding for a subunit of the neuron-specific chromatin remodeling complex nBAF, cause early onset severe developmental and epileptic encephalopathy with brain hypomyelination and cerebellar atrophy.	negative
e9c58a2e3cde28be1fb1f03979ebbd29367363a3_3ed367dcf8c925712440576b3c9f65c6ed7f6b26	Nucleic Acids	Very few patients with bioEntity gene variants have been sporadically reported in WES cohort studies of patients with neurodevelopmental disorders and/or congenital brain malformations.	positive
76c99d914a31aff671929536fd5fe5521f4f18f5	Nucleic Acids	As a matter of fact, our survey of the other five thrombocytopenia-causing bioEntity missense mutations [21] revealed that, apart from p.Gln32Lys, all the other mutations are also CpG mutations, too. Our study concurred with a recently published whole-exome sequence analysis of six small Japanese families with congenital macrothrombocytopenia, adding ACTN1 to the growing list of thrombocytopenia …	positive
188b4608ed5b6359d311e02af60a962cf6bf6f17	Nucleic Acids	Individuals with bioEntity variants presented with moderate macrothrombocytopenia with anisocytosis but were either asymptomatic or had only a modest bleeding tendency. ACTN1 mutations cause congenital macrothrombocytopenia.	positive
d8198b1c48e4c8ffacda4933e57fc21c90cec6c9_89f6c991f2de0e58170973dc3abfe7feb67057aa	Nucleic Acids	A targeted next-generation sequencing approach allowed the identification of a novel bioEntity variant associated with midapical HCM and juvenile onset of atrial fibrillation, emphasizing the potential of such approach in HCM diagnostic screening.	positive
2858abc0dbcca30f8a76861b4603f60362e25c3d	Nucleic Acids	Dominant bioEntity mutations were previously associated with cardiomyopathies, and our data demonstrate that specific mutations in the well-known Z-line regulator alpha-actinin-2 can cause a skeletal muscle disorder.	positive
b09c3f2c33190e493bcdaab8aa0c5811e5121169	Nucleic Acids	It is tempting to speculate that the different clinical presentations of Ala119Thr result from a stochastic disruption to one of the many functional roles of bioEntity (FigureAI-nonASCII- 5).Figure 5 Alpha-actinin2 and cardiac disease. Potential mechanisms by which mutations in the ACTN2 gene can lead to diverse cardiac phenotypes. While phenotypic heterogeneity and incomplete penetrance are comm…	positive
1ad9e6a184a00ef5b1b5c9fb7852ee62c3bb6a26	Nucleic Acids	Sanger DNA sequencing confirmed the presence of each variant in the probandaI-nonASCII-A-nonASCII-A-nonASCII-s DNA, however, only Ala119Thr in bioEntity co-segregated with disease in all of the affected family members, and was also present in one clinically unaffected female (III:2; FigureAI-nonASCII- 4A, B).Figure 4 Genotyping and haplotype analysis in ALB and EI families. The mutation identifie…	positive
9a46f17a303ab9f49207b25e130cf0250f5327d5	Nucleic Acids	The diverse clinical phenotypes seen in this family, including idiopathic ventricular fibrillation, LVNC, and sudden unexplained death, suggest mutations in the bioEntity gene likely perturb a number of different mechanical and arrhythmogenic substrates. Exome sequencing identifies a mutation in the ACTN2 gene in a family with idiopathic ventricular fibrillation, left ventricular noncompaction, a…	positive
4ddb7018e8de418daefbd46e22bced723a0b8c2e	Nucleic Acids	The traditional approach of using the clinical phenotype to select the appropriative genetic testing panel would have required consideration of a cardiomyopathy, sudden death, or arrhythmogenic gene panel, based on the diverse phenotype of the family. bioEntity is unlikely to be included on an arrhythmogenic gene diagnostic panel or a common cardiomyopathy gene panel in which each gene is respons…	positive
4ead4579e4478150d61ff2e3e9f41d915661ade8	Nucleic Acids	Three non-synonymous variants in cardiac disease-associated genes were selected for co-segregation analysis in family members as they affected conserved residues in genes associated with primary cardiac pathologies: Ala119Thr in bioEntity, previously reported in a family with heterogeneous HCM [14], Ala572Asp in SCN5A (rs36210423), and Asp26Asn in plakophillin 2 (PKP2) (rs143004808). Since we had…	positive
2b102f3470f3d16cc95e11995903bfd7a211971d	Nucleic Acids	CARM1 recruitment at the CCNE1 gene requires activator E2Fs and bioEntity, a member of the p160 coactivator family that is frequently overexpressed in human breast cancer.	negative
4c77c4f9941768ba3f79fe5bbe6922e010b87154	Nucleic Acids	In summary, our study identifies a disease mechanism in BCC involving mutations in regulatory noncoding elements and uncovers the tumor-suppressor properties of bioEntity.	negative
6127fa3ec85babe8bb26746444415cab5d2550f7	Nucleic Acids	Mutations in bioEntity and its enhancer RNA elements lead to aberrant activation of Hedgehog signaling in inherited and sporadic basal cell carcinomas.	positive
0991fa2bc4e0164b75c9b8d282c4a0fa64070124_ee3d1aab32251566a7cfb7f479ebad89d42f7566_7f05a2200dcaed860f96c78aa68429ed57be54e4	Nucleic Acids	We have identified mutations in the bioEntity gene, which encodes actin-related protein T1 (ARP-T1), in two of the six families with BDCS that were examined in this study. ARP-T1 was found to directly bind to the GLI1 promoter, thus inhibiting GLI1 expression, and loss of ARP-T1 led to activation of the Hedgehog pathway in individuals with BDCS.	positive
35041bc8eb01cfd3515b99aee08e1b3f7e0f7353	Nucleic Acids	Mutations in the genes for endoglin (ENG) and for activin A receptor type II-like kinase 1 (bioEntity) have been identified to cause HHT.	positive
53c8144710c06fc1550d8229fbac6c3db8c184fb	Nucleic Acids	Mutations in two genes, Endoglin (ENG) and activin receptor-like kinase 1 (bioEntity or ALK1) have been associated with HHT. Novel mutations in ENG and ACVRL1 identified in a series of 200 individuals undergoing clinical genetic testing for hereditary hemorrhagic telangiectasia (HHT): correlation of genotype with phenotype.	positive
b7c0b7f4d66d257103351fdc7de0e373806fc827	Nucleic Acids	Genetic linkage studies have mapped a locus (bioEntity) associated with susceptibility to a very aggressive form of Alzheimer's disease to chromosome 14q24.3.	positive
622ea76c5f1e1b6e44909a463bafe7de2a15135d	Nucleic Acids	We have mapped S182 in the bioEntity candidate region between D14S277 and D14S284 defined by genetic linkage studies in the two chromosome 14 linked, early-onset AD families AD/A and AD/B.	positive
a36fdfe0f3c532165e4063e1358fdc68a56d842a	Nucleic Acids	Our results revealed that the activity of ADA isoenzymes and distribution of bioEntity G22 A genotypes were different among fertile and infertile men and more likely the GA genotype, which had lower ADA1 activity and was higher in fertile men is a protective factor against infertility. To evaluate frequency distribution of adenosine deaminase 1 (ADA1) G22 A alleles and genotypes in fertile and in…	positive
58e6799a7461f8ae61998688511ef80407646a98	Nucleic Acids	Early-onset stroke and vasculopathy associated with mutations in bioEntity.	positive
5ef61e5cae75af476b81060f1fc9dbe518fde90c	Nucleic Acids	Recessive loss-of-function mutations of bioEntity, a growth factor that is the major extracellular adenosine deaminase, can cause polyarteritis nodosa vasculopathy with highly varied clinical expression.	positive
acea3ef308d506564d1c40fcd490a41bd939f2ff	Nucleic Acids	By autozygosity mapping, we identified null mutations in the bioEntity (ADAM9) gene in four consanguineous families with recessively inherited early-onset CRD. Our data therefore uncover a physiological role for ADAM9, reveal what we believe may be a novel causative pathway for human retinal degeneration, and highlight a potentially overlooked pathological feature of retinal degenerations, includ…	positive
e36891220bde319706804e901a5813c467eabf90	Nucleic Acids	Collectively, these findings suggest that diminished I-nonASCII--secretase activity, owing to LOAD bioEntity prodomain mutations, leads to AD-related pathology, strongly supporting ADAM10 as a promising therapeutic target for this devastating disease. We identified two rare mutations (Q170H and R181G) in the prodomain of the metalloprotease, ADAM10, that cosegregate with late-onset AD (LOAD).	positive
68ad011bc77bf1e04312484f4fc3d819816874d5_dd7da2c4db1ae74a60a46d57465d343cd461c88a	Nucleic Acids	In contrast, promotion of bioEntity activity on neurons could alleviate Alzheimer disease by preventing the generation of pathogenic II-nonASCII-2-amyloid peptides (1), and on platelets could prevent heart attack and stroke caused by thrombosis, through collagen receptor GPVI shedding (4, 5).	negative
d3240e4a1125841210fd729256e1e76ce7e6833c	Nucleic Acids	In contrast, promotion of bioEntity activity on neurons could alleviate Alzheimer disease by preventing the generation of pathogenic II-nonASCII-2-amyloid peptides (1), and on platelets could prevent heart attack and stroke caused by thrombosis, through collagen receptor GPVI shedding (4, 5). ADAM10 is essential for embryonic development and is implicated in cancer, Alzheimer, and inflammatory di…	negative
f03f3320921e5a352b14a09573a406ec222d9169	Nucleic Acids	In summary, we provide the first evidence of bioEntity as a candidate AD susceptibility gene, and report two potentially pathogenic mutations with incomplete penetrance for late-onset familial AD. Potential late-onset Alzheimer's disease-associated mutations in the ADAM10 gene attenuate {alpha}-secretase activity. Here, we present evidence for genetic association of ADAM10 with Alzheimer's diseas…	positive
b1c917fcf1008a233d1cfe9c3f4014f4b461c67e	Nucleic Acids	In Tg2576 AD mice, both mutations attenuated I-nonASCII--secretase activity of bioEntity and shifted APP processing toward I<b2>-secretase-mediated cleavage, while enhancing AI<b2> plaque load and reactive gliosis.	positive
b022182cc8a389caac9cbdf295d1fc7bee950bda	Nucleic Acids	Whole-exome sequencing identifies bioEntity mutations as a cause of reticulate acropigmentation of Kitamura, a clinical entity distinct from Dowling-Degos disease.	positive
dbd38185aef29bf02306b56a6ded3ae177274a20	Nucleic Acids	In this study, we used a yeast two-hybrid screening of a cDNA library from human hepatocellular carcinoma to analyze binding partners of bioEntity.	negative
df14b24854b2ce0d6ab14eb7ca6372e6e9be9caa	Nucleic Acids	Given that heterozygous LGI1 mutations underlie ADLTE, previous studies have attempted to identify dominantly inherited mutations in bioEntity in ADLTE families.37,38 However, the fact that the parents of the probandaI-nonASCII-A-nonASCII-A-nonASCII-who are heterozygous carriers of loss-of-function mutationsaI-nonASCII-A-nonASCII-A-nonASCII-do not have epilepsy indicates that heterozygous deleter…	positive
f588f46cf9f21eb734089ba1244a8d19a20d6798	Nucleic Acids	Given that heterozygous LGI1 mutations underlie ADLTE, previous studies have attempted to identify dominantly inherited mutations in bioEntity in ADLTE families.37,38 However, the fact that the parents of the probandaI-nonASCII-A-nonASCII-A-nonASCII-who are heterozygous carriers of loss-of-function mutationsaI-nonASCII-A-nonASCII-A-nonASCII-do not have epilepsy indicates that heterozygous deleter…	positive
e9d8224fd78a80e4f1d117373d9b55c21c7ebeea_3aa8bddc6faf8abf095f2eaf86e2a4f46636732a	Nucleic Acids	The mutations identified abolish the LGI1-bioEntity ligand-receptor complex and are thus a likely primary cause of the proband's epilepsy syndrome, which is characterized by unusually rapidly progressing cortical atrophy starting at 3-4 months of age. The mutations identified abolish the LGI1-ADAM22 ligand-receptor complex and are thus a likely primary cause of the proband's epilepsy syndrome, wh…	positive
50a335357d451f1efc69e1a97220b0eb5e5efce4	Nucleic Acids	We identified compound heterozygous loss-of-function mutations in bioEntity in a patient with rapidly progressing severe encephalopathy with intractable seizures and profound intellectual disability. Lack of rare biallelic mutations in ADAM22 in other exome data sets (appendix e-1) indicates that ADAM22-associated encephalopathy is rare, which may partially be because complete knockout mutations …	positive
0bd2a832d6e7e989cc3bedbbe5c58e4c45c94ff0	Nucleic Acids	Functional analysis of the two frequently mutated ADAM genes, bioEntity and ADAM7 demonstrated that the mutations affect adhesion of melanoma cells to specific extracellular matrix proteins and in some cases increase their migration ability. Analysis of the disintegrin-metalloproteinases family reveals ADAM29 and ADAM7 are often mutated in melanoma.	positive
3e9095b58578ad6cf337376592b908616226f9b7	Nucleic Acids	In one hand, GKAP1 was recently described to interact with IRS1 and to participate in insulino-resistance in adypocites (Ando et al., 2015) whereas the bioEntity locus was reported as a genetic risk factor for Type 2 diabetes (T2D) (Cerretti et al., 1999, Hu et al., 2009, Ho et al., 2013, Almawi et al., 2013, Gupta et al., 2012, Ellis et al., 2014).	positive
5f5014f173a6736a7a0784818790e62ecfbcbfc0	Nucleic Acids	Our data demonstrated that bioEntity over-expression led to a decrease in AII-nonASCII-242 secretion in primary cultures, in soluble AII-nonASCII-242 and amyloid deposition in the cerebral tissue and to a rescue of LTP in the Alzheimer-like mouse brain. Transcriptomic analyses centred on metalloprotease genes unraveled a 50% decrease in ADAM30 expression that inversely correlates with amyloid loa…	positive
723a628cd2094947520b9bf8af71adf4b19d2dde	Nucleic Acids	bioEntity is a putative asthma susceptibility gene encoding for a membrane-anchored metalloprotease belonging to the ADAM family.	positive
e2454decb44d10ad56776d1a149614b02ebd4f71	Nucleic Acids	The bioEntity gene has recently been identified as being a potentially important asthma candidate gene, and polymorphisms in this gene have been shown to be associated with asthma and bronchial hyperresponsiveness in Caucasian individuals from several populations. ADAM33 haplotypes are associated with asthma in a large Australian population. Our analysis of ADAM33 haplotypes further suggests a li…	positive
4b95f3b720b4d222d4e52ea6da929a081b395ec4	Nucleic Acids	The aim of this study was to estimate the contribution of polymorphisms in the positionally cloned asthma candidate genes bioEntity, PHF11, DPP10, GPRA and PTGDR to the risk of asthma, total and specific immunoglobulin E level, lung function and wheezing in a large, nationally representative, population. These data suggest that DPP10 and ADAM33 influence asthma risk in the UK population.	positive
ed194e460b22ef251f6fbe833f4691333dfd2c95	Nucleic Acids	The identification and characterization of bioEntity, a putative asthma susceptibility gene identified by positional cloning in an outbred population, should provide insights into the pathogenesis and natural history of this common disease. Association of the ADAM33 gene with asthma and bronchial hyperresponsiveness. A survey of 135 polymorphisms in 23 genes identified the ADAM33 gene as being si…	positive
b34f9d3a4a40b57f07ba6344a5e1d77b207b1cdf	Nucleic Acids	Analysis of the disintegrin-metalloproteinases family reveals ADAM29 and bioEntity are often mutated in melanoma. Functional analysis of the two frequently mutated ADAM genes, ADAM29 and ADAM7 demonstrated that the mutations affect adhesion of melanoma cells to specific extracellular matrix proteins and in some cases increase their migration ability.	positive
e127c10696f34a2eee7f1dfdc3a05c392b2550a5	Nucleic Acids	Interestingly, genes adjacent to bioEntity on chromosome 8 (FigureAI-nonASCII- 1C) display a degree of paralogy with the locus on chromosome 10 implicated in AMD,26,27 the functional variant of which is still debated.28aI-nonASCII-A-nonASCII-A-nonASCII-32 The TACC2 (MIM aI-nonASCII-A<88>A-nonASCII-605302), PLEKHA1 (MIM aI-nonASCII-A<88>A-nonASCII-607772), and HTRA1 (MIM aI-nonASCII-A<88>A-nonASCI…	positive
768e93430a8a3b6fe52c9586c8161f8996deba48	Nucleic Acids	Looking for downstream target genes, we demonstrate miR-126&126* capabilities to directly regulate a disintegrin and metalloprotease domain 9 (bioEntity) and metalloprotease 7 (MMP7), whose aberrant expressions have been associated with a wide variety of cancers. Beside a number of functions, ADAM9 and MMP7 share the proteolytic cleavage of HB-EGF [12], [13], whose expression results significantl…	positive
5a9beeb15ef54c2597d0de652ea62b3732a85fcf	Nucleic Acids	miR-126&126* Restored Expressions Play a Tumor Suppressor Role by Directly Regulating bioEntity and MMP7 in Melanoma miR-126&126* restored expressions play a tumor suppressor role by directly regulating ADAM9 and MMP7 in melanoma. Looking for the effectors of these antineoplastic functions, we identified ADAM9 and MMP7, two metalloproteases playing a pivotal role in melanoma progression, as direc…	positive
1f343641bfc39268383b4c8adcae14d0936aef05	Nucleic Acids	Our data therefore uncover a physiological role for bioEntity, reveal what we believe may be a novel causative pathway for human retinal degeneration, and highlight a potentially overlooked pathological feature of retinal degenerations, including CRD and AMD. Loss of the Metalloprotease ADAM9 Leads to Cone-Rod Dystrophy in Humans and Retinal Degeneration in Mice Loss of the metalloprotease ADAM9 …	positive
aaa2662297027a9e1a8d8f5b5d8c2abff87cd49c	Nucleic Acids	These findings therefore not only identify bioEntity as a CRD gene but also identify a form of pathology wherein retinal disease first manifests at the POS-RPE junction.	positive
f4c61f0f0be5940c0cbd193aff59701d8bc87362	Nucleic Acids	Human glioblastomas overexpress bioEntity that degrades brevican. In situ hybridization and immunohistochemistry demonstrated that ADAMTS-5 is expressed predominantly in glioblastoma cells. These results demonstrate for the first time that ADAMTS-5 is capable of degrading brevican and is overexpressed in glioblastoma cells, and suggest that ADAMTS-5 may play a role in glioma cell invasion through…	positive
7cd487cca238ebee08682be481ff1a107c0dbd34	Nucleic Acids	bioEntity mutations in autosomal recessive Weill-Marchesani syndrome.	positive
17661243a5c7a851e0ef5862bf001c3fda2b7365	Nucleic Acids	Autosomal recessive and autosomal dominant forms of Weill-Marchesani syndrome, an inherited connective tissue disorder, are caused by mutations in bioEntity (encoding a secreted metalloprotease) and FBN1 (encoding fibrillin-1, which forms tissue microfibrils), respectively, yet they are clinically indistinguishable. Conversely, fibroblasts obtained from a Weill-Marchesani syndrome patient with AD…	positive
f3b21701927ebde70619d767976994e659fe68d0	Nucleic Acids	We report the identification and functional analysis of the first missense bioEntity mutation (c.73G>A; p.Ala25Thr) causing recessive Weill-Marchesani syndrome (WMS).	positive
78fe94f92ace1367d1b54ca7ae454961904e6632	Nucleic Acids	We report the identification and functional analysis of the first missense bioEntity mutation (c.73G>A; p.Ala25Thr) causing recessive Weill-Marchesani syndrome (WMS). Functional analysis of an ADAMTS10 signal peptide mutation in Weill-Marchesani syndrome demonstrates a long-range effect on secretion of the full-length enzyme.	positive
1a60321371118a0d6f29d46b8633bc5d3f007956	Nucleic Acids	A brother and a sister from a Saudi Arabian family reported by Khan et al. [15] with a mutation in the bioEntity gene showed high myopia and microspherophakia, but narrow angles in the sister only. Seven patients from three Saudi Arabian families with WMS-like syndrome with mutations in the ADAMTS17 gene had short stature, microspherophakia, myopia, and high IOP, but did not have brachydactyly, j…	positive
2432997be850bf422cffdbc768d53e81c8a0eb8b_61d16fb6c3fa9aff4ae41a16535a29362af5b708	Nucleic Acids	Homozygous mutations in ADAMTS10 and bioEntity cause lenticular myopia, ectopia lentis, glaucoma, spherophakia, and short stature.	positive
11fb0f7016812685ffb0519cef9a075c64a5d67e	Nucleic Acids	Mutations in the LTBP2 [9] and ADAM metallopeptidase with thrombospondin type 1 motif, 17 (bioEntity; gene ID 170691, OMIM 607511) gene located on chromosome 15q24 result in a WMS-like syndrome [10], in which the affected individuals show major features of WMS but do not display brachydactyly and decreased joint flexibility. The mutation in the WMS-like syndrome gene ADAMTS17 also causes WMS in a…	positive
c0b3c644d6af219f7fbab632ade3d8d2cb55e716	Nucleic Acids	Mutations in the LTBP2 [9] and ADAM metallopeptidase with thrombospondin type 1 motif, 17 (bioEntity; gene ID 170691, OMIM 607511) gene located on chromosome 15q24 result in a WMS-like syndrome [10], in which the affected individuals show major features of WMS but do not display brachydactyly and decreased joint flexibility. Whole exome sequencing identifies a novel splice-site mutation in ADAMTS…	positive
7879faa57ca3dd1cfe5a8ecca4ccc6634e44688e_aa5fc42f95bd3fc7a9ed331be4cb0af144d605f4	Nucleic Acids	Our clinical and genetic findings suggest that bioEntity plays a role in crystalline lens zonules and connective tissue formation and that mutations in ADAMTS17 are sufficient to produce some of the main features typically described in WMS.	positive
a3bec83801c0b75875a7aa2db0774d162e5bc2e5	Nucleic Acids	Radner et al. [18] recently reported four Tunisian patients with autosomal recessive congenital ichthyosis (ARCI) harboring a homozygous deletion of 100.96 kb that encompasses the first three exons of bioEntity, including the entire sequence of a non-coding RNA gene FLJ42289 (gene ID 388182) and exon 13 of the ARCI gene CERS3 (gene ID 204219, OMIM 615276).	positive
ba45d0ea67b000946d55cc08ace8f0234f22d449	Nucleic Acids	These observations suggest that all patients with bioEntity mutations described to date showed a consistent finding of microspheropkaia and short stature, but other clinical features such as brachydactyly, joint stiffness, glaucoma, cataract, and heart problems were inconsistent findings [10,15,18].	positive
d2541f5a8570025c0c081a0a0c4ae999f88b4790	Nucleic Acids	Our data suggest that bioEntity plays an essential role in early eye development and that mutations therein cause a distinct eye phenotype that is mainly characterized by microcornea and myopia.	negative
e039868d23946c9cde6587f6fafb198c229e9ba7	Nucleic Acids	Our data identifies bioEntity as a novel gene that can be mutated in individuals affected by the Hennekam syndrome.	positive
78cbcd89acc61238f64d7de82959c74b54b8fe1f	Nucleic Acids	bioEntity mutations in geleophysic dysplasia demonstrate a role for ADAMTS-like proteins in TGF-beta bioavailability regulation. Studying six geleophysic dysplasia families, we first mapped the underlying gene to chromosome 9q34.2 and identified five distinct nonsense and missense mutations in ADAMTSL2 (a disintegrin and metalloproteinase with thrombospondin repeats-like 2), which encodes a secre…	positive
bc59bdf00e560f86d7669cbc8109cae1bfcf0e76	Nucleic Acids	A novel bioEntity mutation in autosomal recessive ectopia lentis et pupillae.	positive
f5258e63707ea9c1d1481258fc597b81240cdec4	Nucleic Acids	We conclude that mutations in bioEntity are responsible for autosomal-recessive simple ectopia lentis and that ADAMTS-like4 plays a role in the development and/or integrity of the zonular fibers.	negative
48eab6d2c7ffc67f3bca004dae5320ab082efb03	Nucleic Acids	bioEntity interacts with PKR during human immunodeficiency virus infection of lymphocytes and contributes to viral replication. Furthermore, both forms of ADAR1 show enhanced interactions with PKR at the peak of HIV infection, suggesting a role for this protein in the regulation of PKR activation. They suggest that ADAR1 and TRBP belong to a multiprotein complex that inhibits PKR during the HIV i…	negative
ad570664ed6892256deb3ef25c7590189a2dae21_f6d8fa92a8e5946447c4ae815de05b7cac2a28c1_c8322dc8faac7d05adc98cecd7ba8dd5fd81358a	Nucleic Acids	Here, we show that mutations in bioEntity (also known as ADAR) cause the autoimmune disorder Aicardi-GoutieI-nonASCII-res syndrome (AGS).	positive
32c6b09a87a64f24f2438193f7acbbcbe96d0291	Nucleic Acids	Here, we show that mutations in bioEntity (also known as ADAR) cause the autoimmune disorder Aicardi-GoutieI-nonASCII-res syndrome (AGS). Mutations in ADAR1 cause Aicardi-GoutieI-nonASCII-res syndrome associated with a type I interferon signature.	positive
f1c21175a46aa74483f0bc3b52aad80c0131c4c0	Nucleic Acids	Here, we report bi-allelic variants in ADARB1, the gene encoding bioEntity, in four unrelated individuals with microcephaly, intellectual disability, and epilepsy. Impaired ADAR2 editing leads to early-onset epilepsy and premature death in a mouse model. These findings reinforce the importance of RNA editing in brain development and introduce ADARB1 as a genetic etiology in individuals with intel…	positive
5a2cc119142163cfe97fe59fd5e086508cce315b	Nucleic Acids	Here, we report bi-allelic variants in bioEntity, the gene encoding ADAR2, in four unrelated individuals with microcephaly, intellectual disability, and epilepsy. Bi-allelic ADARB1 Variants Associated with Microcephaly, Intellectual Disability, and Seizures.	positive
b98efc5548159284ec43e4b490ef76f1acc6e825	Nucleic Acids	Here, we report bi-allelic variants in bioEntity, the gene encoding ADAR2, in four unrelated individuals with microcephaly, intellectual disability, and epilepsy. These findings reinforce the importance of RNA editing in brain development and introduce ADARB1 as a genetic etiology in individuals with intellectual disability, microcephaly, and epilepsy.	positive
b8dc0bc7772a9e49eff153c5df9946e7800dd5b8_66a1492afde6cd5c3cec7cdeb56fad4b79813cd4_99e2f7f49b1b8177a954127daaf03047307638d4	Nucleic Acids	Indeed, it has been recently shown that bioEntity activity can be influenced by the presence of a regulatory network of proteins and/or RNAs that could modulate their function.5,18,47aI-nonASCII-A-nonASCII-A-nonASCII-50 BLCAP was first identified in a screen for genes contributing to the invasive phenotype of renal, cervical and bladder cancer (TCC) as its transcript was found to be downregulated…	positive
70d1f686d1d71d7a035908792ab6cceab4032517	Nucleic Acids	Indeed, it has been recently shown that bioEntity activity can be influenced by the presence of a regulatory network of proteins and/or RNAs that could modulate their function.5,18,47aI-nonASCII-A-nonASCII-A-nonASCII-50 BLCAP was first identified in a screen for genes contributing to the invasive phenotype of renal, cervical and bladder cancer (TCC) as its transcript was found to be downregulated…	positive
f546e6392411bf5302fee03ac497cfc126dd1bb0	Nucleic Acids	Brain MRI when 35aI-nonASCII-A-nonASCII-A-nonASCII-years old showed mild cerebellar atrophy which was consistent with previous reports of patients with bioEntity mutations.	positive
9ddeddbb4fa6873d3382db0e7141f61f902d358b	Nucleic Acids	Five additional mutations in bioEntity were found in three patients with sporadic ataxia, including one known to have CoQ(10) deficiency in muscle. ADCK3, an ancestral kinase, is mutated in a form of recessive ataxia associated with coenzyme Q10 deficiency.	positive
48ae49fe9dba110f54acbb3000962404a23aa599	Nucleic Acids	Heterozygous Mutations in the bioEntity Gene in Siblings with Cerebellar Atrophy and Extreme Phenotypic Variability.	positive
2801fea6ccbf51c9ea2aaee7449075f98e4b8cc0	Nucleic Acids	In summary, our study extends the phenotypic spectrum of bioEntity mutations associated with ARCA.	positive
efd46d24dad5ecee38c6d5aaa9ee69c20e3568bc	Nucleic Acids	The AarF domain containing kinase 3 gene (bioEntity) is one of several genes associated with CoQ10 deficiency. The AarF domain containing kinase 3 gene (ADCK3) is one of several genes associated with CoQ10 deficiency. ADCK3 encodes a mitochondrial protein which functions as an electron-transfer membrane protein complex in the mitochondrial respiratory chain (MRC).	positive
4f5d3dc3c1c4e44a74705a09faa11602461baf07	Nucleic Acids	The potential functional importance of the bioEntity TM region is underlined by the existence of a mutation at the putative edge of the TM domain (R213W) that disrupts CoQ biosynthesis and causes cerebellar ataxia in human patients.57 Furthermore, dimerization of single-span TM domains is known to be central to the regulation of some kinase families, such as the receptor tyrosine kinases.62,63 Ho…	positive
77c28ddd6b39e9356bcb30abc82d13f67db082cc	Nucleic Acids	This report shows that bioEntity mutations should be considered a potential cause of unexplained complex neurological syndromes even when cerebellar ataxia is not the predominant feature. Autosomal-recessive cerebellar ataxia caused by a novel ADCK3 mutation that elongates the protein: clinical, genetic and biochemical characterisation. To date, autosomal recessive mutations in ADCK3 have only be…	positive
57bfb7f0bb1c3dded0456047a86c8d1c62a393a8	Nucleic Acids	We demonstrate genetic and biochemical data in a family with a novel frameshift mutation in the bioEntity gene and with the phenotype of a complex ataxia-myoclonus syndrome, CoQ10 deficiency and abnormal MRC enzyme activities.	positive
8517cb2f74a300b90c0b0c12d56735d6f3b5dd4e	Nucleic Acids	bioEntity mutations promote steroid-resistant nephrotic syndrome through CoQ10 biosynthesis disruption. Knockdown of adck4 in zebrafish and Drosophila recapitulated nephrotic syndrome-associated phenotypes.	positive
ce97502eac1c2c7d51254476df9730c6ed11888a	Nucleic Acids	However, CKD progressed much faster during adolescence in bioEntity than in WT1 and NPHS2 nephropathy, resulting in similar cumulative ESRD rates (>85% for each disorder) in the third decade of life. ADCK4 nephropathy presented during adolescence (median age, 14.1 years) with nephrotic-range proteinuria in 44% of patients and advanced CKD in 46% of patients at time of diagnosis. Whereas 47% and 3…	positive
e9825eed7270eb4a2baa6be2426fc8edf8f0e23b	Nucleic Acids	Patients with bioEntity mutations showed a largely renal-limited phenotype, with three subjects exhibiting occasional seizures, one subject exhibiting mild mental retardation, and one subject exhibiting retinitis pigmentosa.	positive
e94cea4c8e0c21c8e556538936fd250f233db406	Nucleic Acids	Here we identify and functionally characterize homozygous mutations in the bioEntity gene encoding adenylate cyclase 3 in children with severe obesity from consanguineous Pakistani families, as well as compound heterozygous mutations in a severely obese child of European-American descent. These findings highlight ADCY3 as an important mediator of energy homeostasis and an attractive pharmacologic…	positive
e64b94a1bbfc3e026f47f6f5573cb6c8e4fdc1fb	Nucleic Acids	In conclusion, we identified an bioEntity loss-of-function variant in Greenlandic Inuit, which increases adiposity and risk of type 2 diabetes in homozygous carriers, and to a lesser extent in heterozygous carriers. Loss-of-function variants in ADCY3 increase risk of obesity and type 2 diabetes. To generalize our findings to other populations, we therefore investigated the effect of loss-of-funct…	positive
6ca6c60100ac489064ba221943569f8b6d59e9a9	Nucleic Acids	Loss-of-function variants in bioEntity increase risk of obesity and type 2 diabetes. We have identified a variant in adenylate cyclase 3 (ADCY3) associated with markedly increased risk of obesity and type 2 diabetes in the Greenlandic population. The association with type 2 diabetes was substantiated in trans-ethnic heterozygous carriers of rare ADCY3 variants underlining the possible role of ADC…	positive
800ed389089bfae5d26144db5e54add27861c1e3	Nucleic Acids	Single nucleotide polymorphisms (SNPs) within the bioEntity gene, encoding adenylate cyclase 5, are associated with elevated fasting glucose and increased type 2 diabetes (T2D) risk.	positive
614732113ffe0432256d00f53116f6116cf41418	Nucleic Acids	Mutations in CNTNAP1 and bioEntity are responsible for severe arthrogryposis multiplex congenita with axoglial defects.	positive
041f8e772459e3ce7800231179a9f7639b30d3f5_3b019f4f094623453bc2db6007086d3cce43772c	Nucleic Acids	In summary, we have identified a homozygous p.G367D mutation in bioEntity in children with spastic diplegic/quadriplegic CP and intellectual disability.	positive
17f736056fe90349e1014cd1bdb1a505d73c7725	Nucleic Acids	Adenine DNA Glycosylase Activity of 14 Human MutY Homolog (MUTYH) Variant Proteins Found in Patients with Colorectal Polyposis and Cancer bioEntity activity of 14 human MutY homolog (MUTYH) variant proteins found in patients with colorectal polyposis and cancer.	positive
46fd2c292f7f7af4e5f05579c30faf8425b3f5a8	Nucleic Acids	A novel D104G mutation in the bioEntity gene in autosomal dominant progressive external ophthalmoplegia patients with mitochondrial DNA with multiple deletions. A recent study showed pathogenic heterozygous missense mutations in the heart/skeletal muscle isoform of the adenine nucleotide translocator 1 gene in autosomal dominant progressive external ophthalmoplegia patients.	positive
861342025b4e08c829e84d891d7f3fc0f5a653d8	Nucleic Acids	Only four different mutations in the bioEntity (ANT1) gene have been found in families with progressive external ophthalmoplegia (PEO). We report a novel heterozygous C to A transversion at nucleotide 269 in the ANT1 gene in a German family with PEO, predicted to convert a highly conserved alanine at codon 90 to aspartic acid.	positive
b04b251cfa021c06e6e86fb8ee5f051b8d062a43	Nucleic Acids	The modified properties of mutant ANT1 can be responsible for disease pathogenesis in adPEO, because exchange reversal occurring at higher than normal membrane potential can cause excessive energy depletion and nucleotide imbalance in ANT1 mutant muscle cells. Mutations in the heart and muscle isoform of bioEntity (ANT1) are associated with autosomal-dominant progressive external opthalmoplegia (…	positive
37096004505a56cfd5bf9081efd27956e21d052d	Nucleic Acids	Identification of two novel mutations in bioEntity gene in patients with 2,8-dihydroxyadenine urolithiasis.	positive
312ce1a5563d1929326b5d4d6c8b138c6165ba0e	Nucleic Acids	Missense mutation in the bioEntity gene causing 2,8-dihydroxyadenine urolithiasis.	positive
af11fa856485832b6e43dd78d7432884ec708915	Nucleic Acids	Three-dimensional structure of human bioEntity and its relation to DHA-urolithiasis. To address the molecular basis of DHA-urolithiasis, the recombinant human APRT was crystallized in complex with adenosine 5'-monophosphate (AMP). The comparative analysis shown here also provides structural information for the mechanism by which mutations in the human APRT lead to DHA-urolithiasis.	negative
c9b0da3431ac94d8f95963a75bbd133675c5ff2d_519ef0f529b497060124e2bdd8b2db3f8c985d33_bfb70d26e88ebc9fe012117c3d8f5e405f35e8e2	Nucleic Acids	Genetic deficiency of the purine salvage enzyme bioEntity (ADA) results in varying degrees of immunodeficiency, ranging from neonatal onset Severe Combined Immunodeficiency (SCID) to an adult onset immunodeficiency disorder.	positive
617655e0c01a95145d11a618f794e373a91df015_056680a39c0b431ffe8083e9df13e05c02d518a6	Nucleic Acids	Homozygosity for a missense mutation (G20R) associated with neonatal onset bioEntity-deficient severe combined immunodeficiency (ADA-SCID).	positive
2fbf2f094614f647b6ef8f62aa9b4bf22e388c7c	Nucleic Acids	Identification of a point mutation in the bioEntity gene responsible for immunodeficiency. Deficiency of adenosine deaminase (ADA) is the cause of an autosomal recessive form of immunodeficiency.	positive
acc34c409419f9453afac69969eff71a07af5300	Nucleic Acids	Identification of mutations in additional ADA- patients with immunodeficiency of varying severity should further define the role that genotype plays in determining the extent of immunologic dysfunction. Mutations at the bioEntity (ADA) locus can result in varying degrees of immunodeficiency, including rapidly fulminant severe combined immunodeficiency (SCID) as well as a slowly progressive immuno…	positive
753b6075f1128e40454072b8823d40095394d052	Nucleic Acids	Mutations at the bioEntity (ADA) locus can result in varying degrees of immunodeficiency, including rapidly fulminant severe combined immunodeficiency (SCID) as well as a slowly progressive immunodeficiency not diagnosed until later in childhood. Homozygosity for a missense mutation (G20R) associated with neonatal onset adenosine deaminase-deficient severe combined immunodeficiency (ADA-SCID).	positive
d4c94f4e6e4bc8ee7a10d6323857b75ced53c0d8	Nucleic Acids	Seven novel mutations in the bioEntity (ADA) gene in patients with severe and delayed onset combined immunodeficiency: G74C, V129M, G140E, R149W, Q199P, 462delG, and E337del.	positive
3c7693351d8589b88742ad02fe02175246c4de55	Nucleic Acids	Three new missense mutations (H15D, A83D, and A179D) and a new splicing defect (573 + IG-->A) in the 5' splice site of intron 5 were among six mutant bioEntity (ADA) alleles found in three unrelated patients with severe combined immunodeficiency disease, the most common phenotype associated with ADA deficiency.	positive
9da86f345bae230ea189ab9da6c9c7f8b61bce45_d09b33f1548819393354b7a761eb692672a4326a	Nucleic Acids	We examined the genetic basis for bioEntity (ADA) deficiency in seven patients with late/delayed onset of immunodeficiency, an underdiagnosed and relatively unstudied condition.	positive
49f1c343a393aa751620097e4a23d5f80757cb55	Nucleic Acids	An isoform of this enzyme, bioEntity (AK4), is localized in the mitochondrial matrix and is believed to be involved in stress, drug resistance, malignant transformation in cancer, and ATP regulation. In conclusion, our findings indicated that the AK4 expression level could modulate the anti-cancer drug sensitivity through regulating mitochondrial activity. HeLa cells were transiently transfected …	negative
5f50c953216ec900ba91514da71065cd7f1f275a_8f02094ddd5f74d32d0e1117770e15b5e5621a6f	Nucleic Acids	Homozygous missense mutation L673P in bioEntity (AK7) leads to primary male infertility and multiple morphological anomalies of the flagella but not to primary ciliary dyskinesia.	positive
fed4a4461b0e938b866aa0b5869f277bfa729a38	Nucleic Acids	We identified three protein-truncating hemizygous mutations, c.1545dupT (p.Glu516Ter), c.2845delT (p.Cys949AlafsTer81), and c.2002_2006delinsAGA (p.Leu668ArgfsTer21), in bioEntity, encoding the epididymal- and efferent-ducts-specific adhesion G protein-coupled receptor G2, in four subjects, including two related individuals with X-linked transmission of their infertility.	positive
f393cd91994f7c9f0faca807dca6f58ba84edf47	Nucleic Acids	Thus there are two kinds of myopathies with bioEntity deficiency: one with a primary defect of adhalin (primary adhalinopathies), and one in which absence of adhalin is secondary to a separate gene defect on chromosome 13.	positive
9b10b825a01167c3cb98a3f5d8031eb208dfb732	Nucleic Acids	Thus, the bioEntity gene is involved in at least one form of autosomal recessive muscular dystrophy. Missense mutations in the adhalin gene linked to autosomal recessive muscular dystrophy.	positive
cb3a2b5a0050fd45f8e3a75b74bdfca78cfabe14	Nucleic Acids	bioEntity gene mutations in patients with autosomal recessive childhood onset muscular dystrophy with adhalin deficiency. Homozygous adhalin gene mutations were found in three patients from two consanguineous families with autosomal recessive childhood onset muscular dystrophy.	positive
c8ab40d53095f4bcee95b2f1c3f41da986a20840	Nucleic Acids	Furthermore, missense mutations were identified within the adhalin gene that might cause SCARMD in this family. We have now cloned human adhalin cDNA and mapped the adhalin gene to chromosome 17q12-q21.33, excluding it from involvement in 13q-linked SCARMD. bioEntity, the 50 kDa dystrophin-associated glycoprotein, is deficient in skeletal muscle of patients having severe childhood autosomal reces…	positive
c78dcfa4c0ef3d8046f78545bccfcd2661cf9bb5	Nucleic Acids	Truncating Mutations in the bioEntity Gene ADGRG2 Cause an X-Linked Congenital Bilateral Absence of Vas Deferens.	positive
8f6edfb6a08acf71c8162a51567786d186385320	Nucleic Acids	ACAM cDNA was isolated during PCR-based cDNA subtraction, and its mRNA was shown to be up-regulated in WATs (white adipose tissues) of OLETF (Otsuka Long-Evans Tokushima fatty) rats, an animal model for Type II diabetes and obesity. Identification of bioEntity (ACAM), a novel CTX gene family, implicated in adipocyte maturation and development of obesity. Up-regulation of ACAM mRNAs in obesity was…	positive
583113cc747b05a60c340057d760e15fd2bd2852	Nucleic Acids	At least one mechanism of the growth inhibition is induction of apoptosis because treatment of acute myelomonocytic leukemia lines with bioEntity induced the appearance of subdiploid peaks and oligonucleosomal DNA fragmentation.	negative
0252e797f59bc38994096697a64eb825cf06f5de	Nucleic Acids	These data also indicate that the replenishment of bioEntity might provide a novel treatment modality for insulin resistance and type 2 diabetes. Recent genome-wide scans have mapped a susceptibility locus for type 2 diabetes and metabolic syndrome to chromosome 3q27, where the gene encoding adiponectin is located.	positive
554f82c222cd56af5339c6c109c73b83430c49f7_320ce85368a05f223cdea90427dfeed8cd5acdaa	Nucleic Acids	Numerous studies in humans link a nonsynonymous genetic polymorphism (I148M) in bioEntity (ADPN) to various forms of fatty liver disease and liver cirrhosis.	positive
5e7fa3d511ce28b2b912641e5f628f8df857fc51	Nucleic Acids	We explored the role of the bioEntity (PNPLA3) nonsynonymous-rs738409 single nucleotide polymorphism (SNP) in genetic susceptibility to nonalcoholic fatty liver disease (NAFLD) and whether this SNP contributes to the severity of histological disease. A nonsynonymous gene variant in the adiponutrin gene is associated with nonalcoholic fatty liver disease severity.	positive
94c440c5ba50b7050dd397fa5876ed96c8065d68	Nucleic Acids	Here we report a neutral lipid storage disease subgroup characterized by mild myopathy, absence of ichthyosis and mutations in both alleles of bioEntity (PNPLA2, also known as ATGL).	positive
862dbef4f92e4dab1ca709e4378942366cff1109_777f8c64f2538b6d389b9305d2faa82579d4b001	Nucleic Acids	The gene encoding bioEntity (PNPLA2) is mutated in neutral lipid storage disease with myopathy.	positive
92cef7fed6ff3b14c0544a95e0eaad78b53e7259	Nucleic Acids	Cloning and characterization of bioEntity has made it feasible to determine its prospective role in the absence of androgens in prostate cancer.	positive
ca4b366bbaba4e9fc4a52c9d61f0aef6504fcb45	Nucleic Acids	De novo mutations in bioEntity, which encodes activity-dependent neuroprotective protein (ADNP), have recently been found to underlie Helsmoortel-Van der Aa syndrome, a complex neurological developmental disorder that also affects several other organ functions 1 .	positive
aa0d5cf1359dc217c55980c65c44be32b9cb4ad3_3dfc11462a134cb8046146b2915addcb2e8ec1b6	Nucleic Acids	Mutations in bioEntity may explain the etiology of 0.17% of patients with ASD (95% binomial confidence interval: 0.083% - 0.32%) and thus constitute one of the most frequent known causes of autism. Here, we report 10 patients with ASD and other shared clinical characteristics, including intellectual disability and facial dysmorphisms caused by a mutation in ADNP, a transcription factor involved i…	positive
19a5424c799e509eb2ebaf920586c65dcc8a92cc	Nucleic Acids	Such a general role of ChAHP in governing cell fate plasticity may explain why bioEntity mutations affect several organs and body functions and contribute to cancer progression1,3,4.	positive
7cdd5ffae8fc8cefbe8bc4be90d7646626fc7250	Nucleic Acids	Yeast-based functional screening for inhibitors of Bcl-2-associated X protein (Bax)-induced cell death in yeast identified bioEntity (ARF4) as a novel anti-apoptotic gene in human glioblastoma-derived U373MG cells. Our results suggest that ARF4 participates in the regulation of glioblastoma apoptosis through the inhibition of stress-mediated apoptotic signals.	negative
a119a48a470a03be3b0c10367efea1a4f8e71b29	Nucleic Acids	Here we show that an autosomal recessive condition characterized by microcephaly and periventricular heterotopia maps to chromosome 20 and is caused by mutations in the gene bioEntity (ARFGEF2).	positive
6f5b31a294d37c644868140eab0d37a167d45aa1	Nucleic Acids	Bi-allelic bioEntity Mutations Cause Neurodegeneration with Developmental Delay, Ataxia, and Axonal Neuropathy.	positive
6d135f6a82c02fa607f1959c37138e4a64265f64	Nucleic Acids	We used exome sequencing to identify five different bi-allelic pathogenic bioEntity variants in 12 individuals from 8 families affected by a neurodegenerative disorder manifesting in childhood or adolescence with key clinical features including developmental delay or regression, seizures, ataxia, and axonal (sensori-)motor neuropathy. Bi-allelic ADPRHL2 Mutations Cause Neurodegeneration with Deve…	positive
57b8e08219fe64847908fedd027dc7bcfb56fd4d	Nucleic Acids	Demonstration by transfection studies that mutations in the bioEntity gene are one cause of the hereditary syndrome of glucocorticoid deficiency. Recent cloning of the human ACTH receptor gene has enabled us to study this gene in patients with glucocorticoid deficiency.	positive
9c19ead90b264b176205ded75b642d64ac79f516	Nucleic Acids	Familial glucocorticoid deficiency associated with point mutation in the bioEntity.	positive
182e803b34b17476f9c0659f4db414befde9fe58	Nucleic Acids	Hereditary isolated glucocorticoid deficiency is associated with abnormalities of the bioEntity gene.	positive
de0a1ca35214edbfc585bea90ab791bd0dbb5198	Nucleic Acids	Adrenoleukodystrophy: subcellular localization and degradation of bioEntity (ALDP/ABCD1) with naturally occurring missense mutations. Mutation in the X-chromosomal adrenoleukodystrophy gene (ALD; ABCD1) leads to X-linked adrenoleukodystrophy (X-ALD), a severe neurodegenerative disorder.	positive
af54f285a59943cee5a672961ca430d536fd62c3	Nucleic Acids	In the case of X-ALD fibroblasts from an ALD patient (R617H), the mutant ALDP was not detected in the cells, but appeared upon incubation with a proteasome inhibitor. Mutation in the X-chromosomal adrenoleukodystrophy gene (ALD; ABCD1) leads to X-linked adrenoleukodystrophy (X-ALD), a severe neurodegenerative disorder. Adrenoleukodystrophy: subcellular localization and degradation of bioEntity (A…	positive
0eb734cb7fe03182e93e9b5f2b6a2ce6a338e3e8	Nucleic Acids	bioEntity mutation relevant to autosomal recessive adolescent onset distal myopathy. We suggest that mutations in ADSSL1 are the novel genetic cause of the autosomal recessive adolescent onset distal myopathy.	positive
c44047f7e8a8bb006ac7d7b651c5e1c2ad6e764d	Nucleic Acids	In vitro and in vivo assays using myoblast cells and zebrafish models were performed to examine the bioEntity mutation causing myopathy pathogenesis.	positive
c10b1b72421cd91bec2bbff40395cc841626f59b	Nucleic Acids	Band 3TambauI<81>: a de novo mutation in the bioEntity gene associated with hereditary spherocytosis.	positive
a10404acd48328245b5f49aede43b74b0e134791	Nucleic Acids	In these contexts, an HIV-1-inducible gene, bioEntity, may contribute to multiple brain abnormalities, including HAD and tumor formation, by both common and distinct mechanisms. AEG-1 may affect tumor progression in multiple cell lineages by augmenting expression of the transformed phenotype and/or by inducing glutamate excitotoxicity in malignant glioma. AEG-1 expression is elevated in subsets o…	positive
14699c2e7ce9beea71113225d96f649af75a0314	Nucleic Acids	Thus, bioEntity might function as a coactivator for NF-kappaB, consequently augmenting expression of genes necessary for invasion of glioma cells.	positive
5b13f1365d90ab3d38ddc875e59301599bad65de_36eeb815827e93f48d1f8f457449590f4599e098	Nucleic Acids	In order to analyse the function of the nuclear form of FLRG, we performed a yeast two-hybrid screen, in which we identified bioEntity [ALL1 (acute lymphoblastic leukaemia) fused gene from chromosome 10], a translocation partner of the MLL (mixed-lineage leukaemia) oncogene in human leukaemia, as a FLRG-interacting protein.	negative
bea787558547c7f9809b66b126c8031c76e50735	Nucleic Acids	Of the positive clones isolated, two were found to correspond to the acute leukemia t(10;11) associated bioEntity gene, a fusion partner of MLL.	positive
b6a1029f36941a1320196bf147a6d74e6de91c5f	Nucleic Acids	Transformation by MLL-hDOT1L and MLL-bioEntity results in upregulation of a number of leukemia-relevant genes, such as Hoxa9, concomitant with hypermethylation of H3-K79.	positive
00220365fe970fe906449492c0bd5a48d5c66247	Nucleic Acids	bioEntity, a mixed-lineage leukemia (MLL) gene fusion partner, was discovered from acute myeloid leukemia (AML) patients whose leukemic blasts carry the t (1; 11) (q21; q23) chromosomal abnormality [1]. The prevalence of AF1q and miR29b expression in tested breast cancer cell lines was similar to prior observations in AML patients [2] supporting the notion that miR29b probably also inhibits AF1q …	positive
38b3341a80c92eb7cf819caac7e3c2e69e7975ff	Nucleic Acids	The prevalence of bioEntity and miR29b expression in tested breast cancer cell lines was similar to prior observations in AML patients [2] supporting the notion that miR29b probably also inhibits AF1q expression in most breast cancer cells. Our findings indicate that breast cancer cells with a hyperactive AF1q/TCF7/CD44 regulatory axis in the primary sites may represent aI-nonASCII-A-nonASCII-A<9…	positive
003bbb41ff8e6c0ba711dd7dcb6b26fc872c8666_5fffdec0238f27cc8953a3ec9bb2dcf67c5338a4	Nucleic Acids	bioEntity, a mixed lineage leukemia gene fusion partner, is identified as a poor prognostic biomarker for pediatric acute myeloid leukemia (AML), adult AML with normal cytogenetic and adult myelodysplastic syndrome.	positive
1d6299e95ae1f2b8ae3942558e3ec1837998488b	Nucleic Acids	Novel SH3 protein encoded by the bioEntity gene is fused to the mixed lineage leukemia protein in a therapy-related leukemia with t(3;11) (p21;q23).	positive
cfc071b6bbdef934e6ddbf0fdba8381454b6ec0b_ecd223ccd294623bf1589a06df7b46cbb49deb95	Nucleic Acids	Loss-of-function mutation of the bioEntity/MLLT3 gene in a girl with neuromotor development delay, cerebellar ataxia, and epilepsy. We report the case of a constitutional translocation t(4;9)(q35;p22) disrupting the AF9/MLLT3 gene in a girl with neuromotor development delay, cerebellar ataxia and epilepsy.	negative
084dc9e845741c1583b2e8cc2da1db532998d721_5faec6b29330908b3e0fbee2057c87b1dd85b79e	Nucleic Acids	The human bioEntity/MLLT3 gene is a common fusion partner for the MLL gene in translocations t(9;11)(p22;q23) associated with acute myeloid leukemia and acute lymphocytic leukemia.	positive
56a075025450fc7be4f8be4144c5ad6f3ffc44df_957ee48450efc725460362c239678c8270407fcb_352a6d8584b6788ea6803f05080635fe0aca1db8	Nucleic Acids	The MLL-bioEntity fusion gene is associated with de novo acute myelo-genous leukemia (AML), rarely with acute lymphocytic leukemia (ALL) and with therapy related leukemia (t-AML).	positive
3b8d7935d672a74e571a941122fad49a1aab790b	Nucleic Acids	For allele specific mRNA detection of bioEntity, Custom TaqManAI-nonASCII-A-nonASCII- SNP Genotyping Assays (Life Technologies) were used, and TaqMan probes were designed for three AFF4 mutations found in CHOPS syndrome probands. Collectively this data supports that the missense mutations in the ALF homology domain of AFF4 cause CHOPS syndrome. With the confirmation that the missense mutations fo…	positive
09113390eb488b75e71847c2de19667dcc138efa	Nucleic Acids	In summary, we report the identification of a novel genetic disorder, CHOPS syndrome, caused by mutations in bioEntity, and demonstrate that altered genome-wide biding of AFF4 leading to RNAP2 gene body accumulation underlies the transcriptional abnormalities. Through the characterization of a novel genetic disorder caused by gain-of-function mutations in the AFF4 gene, encoding a critical compon…	positive
d84620838c813aae7c4e8bb161dc5114b6576e01	Nucleic Acids	Knockdown of bioEntity in leukemic cells shows reduction in MLL chimera target gene expression, suggesting that AFF4/SEC could be a key regulator in the pathogenesis of leukemia through many of the MLL partners. AFF4, a component of the ELL/P-TEFb elongation complex and a shared subunit of MLL chimeras, can link transcription elongation to leukemia.	negative
e3bad0b164e4a91f8616e8e6a606fb94b3b70a34	Nucleic Acids	The probands (CHOPS T254S, CHOPS T254A and CHOPS R258W) found to have bioEntity mutations were originally suspected of having CdLS, due to intellectual disability, short stature and craniofacial dysmorphisms (Fig.1a).	positive
47e2095025efff28c7017c2ecfc05e54d2245025	Nucleic Acids	Using exome sequencing, we discovered missense mutations in bioEntity, a core component of the SEC in three unrelated probands with a novel syndrome that phenotypically overlaps Cornelia de Lange syndrome (CdLS), that we have named CHOPS syndrome (C for Cognitive impairment and Coarse facies, H for Heart defects, O for Obesity, P for Pulmonary involvement and S for Short stature and Skeletal dysp…	positive
4f655c725b27b9309ca80806ac3fcab6d437bcbc	Nucleic Acids	Using exome sequencing, we discovered missense mutations in bioEntity, a core component of the SEC in three unrelated probands with a novel syndrome that phenotypically overlaps Cornelia de Lange syndrome (CdLS), that we have named CHOPS syndrome (C for Cognitive impairment and Coarse facies, H for Heart defects, O for Obesity, P for Pulmonary involvement and S for Short stature and Skeletal dysp…	positive
3b7dd33773881510951d4afc22f739b78fe40d8d	Nucleic Acids	Using exome sequencing, we discovered missense mutations in bioEntity, a core component of the SEC in three unrelated probands with a novel syndrome that phenotypically overlaps Cornelia de Lange syndrome (CdLS), that we have named CHOPS syndrome (C for Cognitive impairment and Coarse facies, H for Heart defects, O for Obesity, P for Pulmonary involvement and S for Short stature and Skeletal dysp…	positive
0b3c83ff0e5f54d43b5c7b2fbdf0a5fb0045cf8a	Nucleic Acids	Using exome sequencing, we discovered missense mutations in bioEntity, a core component of the SEC, in three unrelated probands with a new syndrome that phenotypically overlaps Cornelia de Lange syndrome (CdLS) that we have named CHOPS syndrome (C for cognitive impairment and coarse facies, H for heart defects, O for obesity, P for pulmonary involvement and S for short stature and skeletal dyspla…	positive
5d0514587f631c8dcf3997d3c12b3d92567ccace	Nucleic Acids	A novel missense mutation in bioEntity associated with late onset and slow progression of spinocerebellar ataxia type 28.	positive
f662682b03be090c7e9981edc6d307ea2cec9b39	Nucleic Acids	Although the presently described syndrome shares features with SCA28 and prominent spasticity clearly extends the phenotypic spectrum associated with bioEntity mutations, it appears different from SCA28 in several ways, specifically: 1) much earlier onset of symptoms, 2) spastic paraplegia as the earliest and predominant feature, and 3) presence of a peripheral neuropathy.	positive
c22269d555f9a397c124146c1a1b91492701d03d	Nucleic Acids	Because the brothers had the features of a cerebellar ataxia, we considered the homozygous bioEntity mutation to be the more likely cause of the siblings' disorder. Mutations in AFG3L2 cause autosomal dominant spinocerebellar ataxia 28 (SCA28; MIM #610246), a recently recognized and rare disorder characterized clinically by adult-onset dysarthria, ptosis and cerebellar ataxia [1], [4], [5].	positive
23a6d824645a3d41c57de8a92715b1ef5ed9e63e_bd70206a63b25469704fd51b36aa9bf0918afbc7	Nucleic Acids	Concurrent bioEntity and SPG7 mutations associated with syndromic parkinsonism and optic atrophy with aberrant OPA1 processing and mitochondrial network fragmentation.	positive
83a5714373425841cf14944202ae07c397f591dc	Nucleic Acids	Dystonia was previously observed in a family whose affected members carried an 18p chromosomal deletion that included bioEntity [24], and Afg3l2 +/- Spg7 -/- mice also exhibited dystonic features [10].	positive
f8c8d51b4ac839fafce6b7eb6bb55839cb4845cf	Nucleic Acids	Here, we report on a novel bioEntity mutation in a patient with slowly progressive ataxia and a positive family history.	positive
d0773e5d1b74578df71f4a512a800bf24aae27ca_8687987473a31812bd1412f436fbb981aa1dfec3	Nucleic Acids	Here, we report the identification of novel heterozygous mutations in bioEntity in OPA1aI-nonASCII-A-nonASCII-A<90>negative DOA families or sporadic cases, presenting clinical features nearly indistinguishable from OPA1aI-nonASCII-A-nonASCII-A<90>related DOA. This study demonstrates that mutations in AFG3L2 are a relevant cause of optic neuropathy, broadening the spectrum of clinical manifestatio…	positive
858967361cffe3d52002bf2eb75b84266fe47b98	Nucleic Acids	Heterozygous loss-of-function mutations in bioEntity cause autosomal-dominant spinocerebellar ataxia type 28 (SCA28), a disorder whose phenotype is strikingly different from that of our patients. Mutations in AFG3L2 cause autosomal dominant spinocerebellar ataxia 28 (SCA28; MIM #610246), a recently recognized and rare disorder characterized clinically by adult-onset dysarthria, ptosis and cerebel…	positive
93b5a7bc658f3bf6f4adae8c48355c159795391b	Nucleic Acids	Interestingly, another isoform of m-AAA proteases consists of bioEntity complexing with paraplegin, a similar protein associated with a hereditary spastic paraplegia. Although the presently described syndrome shares features with SCA28 and prominent spasticity clearly extends the phenotypic spectrum associated with AFG3L2 mutations, it appears different from SCA28 in several ways, specifically: 1…	positive
b7b4474ca28b5fc50f19c904fc3e610057969391	Nucleic Acids	Missense mutations in the bioEntity proteolytic domain account for a<88><bc>1.5% of European autosomal dominant cerebellar ataxias.	positive
9c073529c0b637fd55aa37f989c5dc0717e20933	Nucleic Acids	Mutation distribution on bioEntity protein. AFG3L2 (NM_006796.3) pathogenic variants associated with optic atrophy (red), spinocerebellar ataxia 28 (SCA28; black), and spastic ataxia syndrome 5 (SPAX5; blue) phenotypes.	positive
294b025c84a627f5abbf0b85262aed89729c6ddd_1c410d8671b35b49cbc77a99d87967a72f74db96_73c76e41bed68498aff7542753514ba0a1d3f7f8_5ee611ef519ae59f69d2e2973fc9a40bf79cc078	Nucleic Acids	Mutations in the m-AAA subunits bioEntity and paraplegin are associated with autosomal dominant spinocerebellar ataxia (SCA28) and autosomal recessive hereditary spastic paraplegia (SPG7), respectively.	positive
520d7e743cdaf0c9bcc6d96a9eb830822d6b6635	Nucleic Acids	Pedigree of the 12 optic atrophy families with segregation of the identified bioEntity variants. We identified 12 probands harboring AFG3L2 variants: 10 of 284 by diseaseaI-nonASCII-A-nonASCII-A<90>related (optic atrophy and mitochondrial disorders) multigene panels and 2 by WES. Mutation distribution on AFG3L2 protein. AFG3L2 (NM_006796.3) pathogenic variants associated with optic atrophy (red),…	positive
4b73d31d602a832be9c7f6d2ad6fc7584518202e	Nucleic Acids	Spinocerebellar ataxia 28: a novel bioEntity mutation in a German family with young onset, slow progression and saccadic slowing	positive
98791e5aca168fa8b2895a8ada596d4abedd5c0d	Nucleic Acids	Spinocerebellar ataxia 28: a novel bioEntity mutation in a German family with young onset, slow progression and saccadic slowing.	positive
63345d7127406ae28c28f6b1d2aad47e6e77ae73	Nucleic Acids	Spinocerebellar ataxia type 28 is an autosomal dominant form of cerebellar ataxia (ADCA) caused by mutations in bioEntity, a gene that encodes a subunit of the mitochondrial m-AAA protease.	negative
225670af2a0182b77e4e11001585d17d310b6116_ae669e59cdff01a0191c7eef47482cfd5f256809	Nucleic Acids	The inheritance could appear to be either autosomal recessive and/or dominant indicating that genetic testing of bioEntity and SPG7 in any individuals with spastic ataxia, whether or not mitochondrial symptoms are present, may identify additional patients with m-AAA-related neurological disease.	positive
afcf1eff5477ada73a072b9dc0b95608aeb22a5c	Nucleic Acids	This study demonstrates that mutations in bioEntity are a relevant cause of optic neuropathy, broadening the spectrum of clinical manifestations and genetic mechanisms associated with AFG3L2 mutations, and underscores the pivotal role of OPA1 and its processing in the pathogenesis of DOA. Finally, this study illustrates the broad spectrum of clinical manifestations and genetic mechanisms (dominan…	positive
2b5e99bdc2dc2f30a617fe84a3d0564d5cf7acfc	Nucleic Acids	Twelve cases (4%) were found to carry novel variants in bioEntity, a gene that has been associated with autosomal dominant spinocerebellar ataxia 28 (SCA28).	positive
7c4631fd3b57bb35f5472e078f8b573f20c14235	Nucleic Acids	Using emerging techniques of whole-exome sequencing we discovered that homozygous mutations in the bioEntity gene caused spastic ataxia in two brothers of a consanguineous family. AFG3L2 encodes a subunit of mitochondrial matrix proteases (m-AAA proteases) that regulate the functional integrity of mitochondria. Whole-Exome Sequencing Identifies Homozygous AFG3L2 Mutations in a Spastic Ataxia-Neur…	positive
bbc79e70573ae60e752b77c4d6bc562f29b6ac26	Nucleic Acids	We identified heterozygous missense mutations in five unrelated SCA families and found that bioEntity is highly and selectively expressed in human cerebellar Purkinje cells.	positive
7514e0ab91d68dcd456f27714baf7ad4a5904f72	Nucleic Acids	With the identification of other patients with similar phenotypes we may be able to delineate the consistent and variable features of bioEntity-related disorders and whether other mutations in AFG3L2 and SPG7 will only cause a spastic-ataxia-neuropathy syndrome or consistently produce an expanded aI-nonASCII-A-nonASCII-A<9c>PME-spastic-ataxia-neuropathyaI-nonASCII-A-nonASCII-A<9d> syndrome.	positive
3036dbd3565e8179937e02230d8c1759296fdd5d	Nucleic Acids	With the identification of other patients with similar phenotypes we may be able to delineate the consistent and variable features of bioEntity-related disorders and whether other mutations in AFG3L2 and SPG7 will only cause a spastic-ataxia-neuropathy syndrome or consistently produce an expanded aI-nonASCII-A-nonASCII-A<9c>PME-spastic-ataxia-neuropathyaI-nonASCII-A-nonASCII-A<9d> syndrome. Heter…	positive
55077aeac467a0412274166c73197970b2b146d8	Nucleic Acids	A new mutation in the bioEntity gene responsible for a total absence of alpha feto-protein on second trimester maternal serum screening for Down syndrome. We report a new mutation in exon 5 of the AFP gene, leading to a total absence of AFP on 2nd-trimester maternal serum screening for Down syndrome, confirmed on the amniotic fluid.	positive
8662a2b5061f0b6bdf3c425a8e1f4e71bd5ca761	Nucleic Acids	Furthermore, 5'-flanking sequences of the human bioEntity gene containing the G-->A substitution direct a higher level of CAT expression in transfected human hepatoma cells than the wild type sequences.	positive
4924c7114940028d360af6a12e5b58d39dd3a2fd	Nucleic Acids	Direct sequencing of amplified bioEntity cDNA from an AGU patient revealed a G----C transition resulting in the substitution of cysteine 163 with serine.	positive
8898c98c3cf234492eba551ffa542152e2db3823	Nucleic Acids	Finally, we show that bioEntity interacts biochemically with the FCD-associated protein TCF4 and that the mutations found in our cohort of FCD individuals diminish this interaction.	positive
fbbade52c360dc2a89d730a9909f0d607c1744a5	Nucleic Acids	Mutations in bioEntity cause dominant late-onset Fuchs corneal dystrophy and alter protein-protein interaction with TCF4.	positive
98b31fe0c59ad2f1efdece22365bd730f3d5738a	Nucleic Acids	Establishing the involvement of the novel gene bioEntity in retinitis pigmentosa by whole genome sequencing.	positive
b325c0e8adb084bb9629184b2e739f6b44bb3319	Nucleic Acids	Our study expands the clinical and allelic spectrum of known RD genes, and reveals bioEntity, CDH16, and DNAJC17 as novel disease candidates.Genet Med 18 6, 554-562.	positive
6d42443911441e484d4c081a1c456d2a6f002a72	Nucleic Acids	A mutation in the variable repeat region of the bioEntity gene (AGC1) causes a form of spondyloepiphyseal dysplasia associated with severe, premature osteoarthritis.	positive
b10fc40562379a26818c1ad1e2d72dff5176d15e	Nucleic Acids	bioEntity is mutated in congenital generalized lipodystrophy linked to chromosome 9q34. We conclude that mutations in AGPAT2 may cause congenital generalized lipodystrophy by inhibiting triacylglycerol synthesis and storage in adipocytes.	positive
f679d05ad8e266fda1975a44d9623888e19d94d2	Nucleic Acids	Functional characterization of novel mutations in GNPAT and bioEntity, causing rhizomelic chondrodysplasia punctata (RCDP) types 2 and 3. We used protein modeling to predict the structural consequences of AGPS mutations and transcript analysis to predict consequences of GNPAT mutations, and show that milder RCDP phenotypes are likely to be associated with residual protein function.	positive
64bae679a3a992ee7fe891976c260a8393f7265e	Nucleic Acids	The bioEntity gene encodes a secretory protein that is highly expressed in adenocarcinomas of the esophagus, pancreas, breast, and prostate.	positive
91697c8c69ee0314a53ae9cc736bb871b09cf2db	Nucleic Acids	A panel of three monoclonal antibodies was generated towards bioEntity protein for identifying novel clinical models that can be used to define whether AGR3 protein could play a positive or negative role in human cancer development. Isogenic cancer cell models were created that over-express AGR3 and these demonstrated that AGR3 mediates cisplatin-resistance in mouse xenografts. These data indicat…	positive
8117cb2e84676073959502c09dbc3e98c087c7b1_cfef638880f98a1315f0ab51102174282a846823	Nucleic Acids	In the present study, we analyzed the effect of androgens and oestrogens on the expression of anterior gradient 2 (AGR2) and anterior gradient 3 (bioEntity), comprising two highly-related genes encoding secretory proteins that are expressed in prostate cancer and one of which (AGR2) has been associated with tumour metastasis.	positive
403f9cbe9e7fd600f406527fb0fa84f3e3bcfbe2	Nucleic Acids	Our findings demonstrate that bioEntity mutations can associate with a severe form of CMS and cause profound distortion of the architecture and function of the NMJ.	positive
1ade202afc83abdce49afb1ce36fbabd647cb178	Nucleic Acids	Our findings demonstrate that bioEntity mutations can associate with a severe form of CMS and cause profound distortion of the architecture and function of the NMJ. We describe a severe form of congenital myasthenic syndrome (CMS) caused by two heteroallelic mutations: a nonsense and a missense mutation in the gene encoding agrin (AGRN).	positive
4e6eadad54922022e1778c3389105f621e19d5d5	Nucleic Acids	This provides a good rationale for examining patients with apparent distal myopathy for a neuromuscular transmission disorder and bioEntity mutations.	positive
a9fe4700ba29adc887988592fc2c56f7a297ff36	Nucleic Acids	bioEntity mutations lead to a congenital myasthenic syndrome with distal muscle weakness and atrophy.	positive
fe8cf99594615b3fc528f4a5cd0f15b3eeead29a	Nucleic Acids	bioEntity mutations lead to a congenital myasthenic syndrome with distal muscle weakness and atrophy. Our findings expand the spectrum of congenital myasthenic syndromes due to agrin mutations and show an unexpected correlation between the mutated gene and the associated phenotype.	positive
5ba3780c644660cf909a4af7424f033462475c91	Nucleic Acids	The corroboration and replication afforded by these results support the interpretation that molecular variants of bioEntity constitute inherited predispositions to essential hypertension in humans.	positive
869a19830a68996ad7729d943e72c956357427de	Nucleic Acids	In order to identify additional genotypes in primary hyperoxaluria type 1, we sequenced the bioEntity genes of 9 patients.	positive
bc47962c4de12b79eb49cd6a73ce84b73f3845f3	Nucleic Acids	Primary hyperoxaluria type 1: a cluster of new mutations in exon 7 of the bioEntity gene.	positive
127a7ef6d33849381a0db932f610932609d147ab	Nucleic Acids	Selected exonic sequencing of the bioEntity gene provides a genetic diagnosis in 50% of patients with primary hyperoxaluria type 1. Definitive diagnosis of primary hyperoxaluria type 1 (PH1) requires analysis of alanine:glyoxylate aminotransferase (AGT) activity in the liver.	positive
1c5a6c167bca0c70fc64167c6c8e2ffbf52d6796	Nucleic Acids	These are the first cases of primary hyperoxaluria type 1 to be diagnosed by clinical manifestations and bioEntity gene mutations in mainland China. Mutational analysis of AGXT in two Chinese families with primary hyperoxaluria type 1. Mutational analysis of AGXT in two Chinese families with primary hyperoxaluria type 1	positive
14e9eae970d3be47f83572d4bc0059d504eff6f6	Nucleic Acids	Caplin et al. [14] also reported that bioEntity KO mice are associated with a significant increase in blood pressure (aI-nonASCII-A<88>1a<81>-nonASCII-450%) suggesting a possible role for AGXT2 in cardiovascular diseases. Considering that plasma SDMA concentrations are linked to adverse events in cardiovascular diseases and renal failure polymorphisms within the AGXT2 gene could have further impl…	positive
aef9d3dde4e1550fd4f6541ad428da38b96c40a0	Nucleic Acids	Recently, further data were published indicating that a knockout of bioEntity in mice is associated with elevation of ADMA and SDMA plasma concentrations and that the AGXT2 single nucleotide polymorphism (SNP) rs37369 (c.418G>A, p.Val140Ile) is associated with hypertension in humans [14]. Based on the data of the current study ADMA-related impairment of nitric oxide synthases has become an unlike…	positive
2ba9d3710b3719007b9bcfc048dcdfbf8667f9ec	Nucleic Acids	We conclude that phosphohydroxylysinuria is due to mutations in the bioEntity gene and the resulting lack of activity of phosphohydroxylysine phospholyase in vivo. Mutations in the AGXT2L2 gene cause phosphohydroxylysinuria.	positive
4a9cbc913799a3a18d299acc96bf391999466e17	Nucleic Acids	From the analysis of deletions, the following gene order has been deduced: Xpter-bioEntity-GKD-DMD-cen.	positive
8d32fee290cc7d1b4a3c4e62a4a81fc950f032e8_72dbc62cce6faf00ec34ada3d23450c8552709b6	Nucleic Acids	De novo truncating mutations in bioEntity in individuals with syndromic expressive language delay, hypotonia, and sleep apnea.	positive
a3c1542c147fdfd31b2d4b983084223236cc5fb4	Nucleic Acids	Although 15 of 16 human lymphoid and myeloid leukemic cell lines showed aberrant control of bioEntity expression, this was not seen in blasts obtained directly from patients with acute Philadelphia chromosome-negative (Ph(-)) leukemia (n = 15). Taken together, our results suggest that down-regulation of AHI-1 expression is an important conserved step in primitive normal hematopoietic cell differe…	positive
1ec0e61e7e1f0335e2323ca333abda8e5621c508	Nucleic Acids	In order to investigate Joubert syndrome pathogenesis, we have examined mice with mutated bioEntity, the first identified Joubert syndrome gene4,5. Additionally, other defects described in Joubert syndrome such as fragmentation of deep cerebellar nuclei and structural anomalies of the descending trigeminal tract and brainstem nuclei16,17 were not evident in Ahi1 mutants (Supplementary Fig. 1c, d)…	positive
c4232d1c1f2b6430cc1bdebc510ff5a2cd819343_95224ecd45c2249a91de4ef9dbcf5b585ec05ea2	Nucleic Acids	bioEntity mutations cause both retinal dystrophy and renal cystic disease in Joubert syndrome.	positive
02228ab205c330b15e2230a82168b602b3416a3a	Nucleic Acids	bioEntity mutations cause both retinal dystrophy and renal cystic disease in Joubert syndrome. Subjects with AHI1 mutations may be at risk of developing both retinal dystrophy and progressive kidney disease.	positive
463dc8ca1a36ed15462df5d8c20900723c2d6c43	Nucleic Acids	Here we identified a locus associated with Joubert syndrome, JBTS3, on chromosome 6q23.2-q23.3 and found three deleterious mutations in bioEntity, the first gene to be associated with Joubert syndrome. Abnormal cerebellar development and axonal decussation due to mutations in AHI1 in Joubert syndrome.	positive
cff14a6753053d1a336c08e2f674d9aea1ef49bb	Nucleic Acids	Missense mutations in bioEntity result in the neurodevelopmental ciliopathy called Joubert syndrome.	positive
64e22a8c38b89aa790a16a6b6e08cb408555da9a	Nucleic Acids	Mutations in the bioEntity gene, encoding jouberin, cause Joubert syndrome with cortical polymicrogyria.	positive
ba751a89d263061cfb7b4f298274e72df4e43489	Nucleic Acids	We searched for mutations in the bioEntity gene among a cohort of 137 families with JSRD and radiographically proven molar tooth sign. AHI1 mutations are a frequent cause of disease in patients with specific forms of JSRD. AHI1 gene mutations cause specific forms of Joubert syndrome-related disorders.	positive
88aa3d60b849c5904e5e8e5d62dc23528d4e39eb	Nucleic Acids	The context specificity of bioEntity target genes has so far impeded systematic investigation of AHR activity and its upstream enzymes across human cancers.	negative
cd6066134c75dadc7d5a5db7ec0bb5b300462779	Nucleic Acids	TiPARP was first reported to be a TCDD-responsive gene that was regulated by bioEntity in mouse hepatoma cells (12); however, little is known about the regulation of TiPARP in human cell lines.	positive
0e9f4bbbf0c35207ae6445779593ade2567e9e94	Nucleic Acids	bioEntity, a member of the SRC-1 family, was cloned during a search on the long arm of chromosome 20 for genes whose expression and copy number were elevated in human breast cancers. Subsequent evaluation of 105 unselected specimens of primary breast cancer found AIB1 amplification in approximately 10 percent and high expression in 64 percent of the primary tumors analyzed.	positive
66a5ae57dd1de10f22bca6d1381de161ee9f7959	Nucleic Acids	Inhibition of bioEntity with compound 28a results in dramatic elevation of 5-aminoimidazole 4-carboxamide ribonucleotide (ZMP) and growth inhibition in NCI-H460 and MDA-MB-231met2 cancer cell lines.	negative
e8798e6a9c4759616873e6a7a5d350d73ad5c033	Nucleic Acids	Herein, we studied the AID-induced SHM activity of the AID-His130Pro mutant identified in a patient with Hyper IgM 2 syndrome. Mutations in the bioEntity gene are responsible for Hyper IgM 2 syndrome where both CSR and SHM or only CSR are affected.	positive
179bcf5b31404988814f24978679b1c827aac586	Nucleic Acids	miR-155 and miR-361 target GC-relevant genes, including bioEntity. (a) The effect of induction of miR-155 by doxycycline (Dox) treatment in engineered BurkittaI-nonASCII-A-nonASCII-A-nonASCII-s lymphoma cell lines (P3HR1 and Raji) on the expression of AICDA, SPI1, IRF8, and MYB, as detected by immunoblotting (left).	positive
ac31d596fe91314a20c607f768668fdd92d17d0a	Nucleic Acids	A novel bioEntity mutation expands the phenotype to an infantile motor neuron disease.	negative
876980962a90684ff9320529695010d0184e72cb	Nucleic Acids	After Sanger sequencing and genotyping in all available family members, the only variant segregating with the phenotype (auditory and peripheral sensory neuropathy) of family 0223 was c.1030C>T (p.L344F) in the bioEntity gene (figure 2A). Furthermore, it suggests that if CNH is an eventual common outcome cochlea implantation in patients with AIFM1-related ANSD may meet with limited success.40aI-n…	positive
29ed4d268a20d3000f59ad41871e306845f52221	Nucleic Acids	bioEntity mutation screening in patients with familial and sporadic auditory neuropathy spectrum disorder (ANSD) with or without peripheral neuropathy. Consistent with its playing a major role in ANSD, we have identified 10 other mutations in AIFM1 in a cohort of familial and sporadic cases of ANSD of Chinese ethnicity. In 2006, we reported a large Chinese family with X-linked progressive auditor…	positive
c0175e8eb63938ec6daa6d1d63021b54f276eb18_074267bac7be574d3303110c6e1b94210a9acf8b_7e0d5829bf79c1589a63c739841684281a46422f_86f0b3b25ea72c221b97355859146a5fa2943681_ea67fbcacf82ab24e7fa931887518ed2d2f88553	Nucleic Acids	bioEntity mutations have been associated with different clinical phenotypes: a severe infantile encephalopathy with combined oxidative phosphorylation deficiency and the Cowchock syndrome, an X-linked Charcot-Marie-Tooth disease (CMTX4) with axonal sensorimotor neuropathy, deafness and cognitive impairment.	positive
65e7cd4fd550601c3af7e49c233637faee1aa84f	Nucleic Acids	bioEntity mutations have previously been associated with neurologic presentations as varied as intellectual disability, hearing loss, neuropathy, and striatal necrosis, while AIFM1 mutations in this small region present with a distinct phenotype implicating bone. Variants in AIFM1 have been shown to be associated with diverse neurological disorders featuring intellectual disability, sensory heari…	positive
2b78900d8e3674573266dfc4c56ea3e69eec50e5	Nucleic Acids	All patients had maternally inherited or de novo mutations in or near exon 7 of bioEntity, within a region of 70AI-nonASCII- bp, including synonymous and intronic changes. AIFM1 mutations have previously been associated with neurologic presentations as varied as intellectual disability, hearing loss, neuropathy, and striatal necrosis, while AIFM1 mutations in this small region present with a dist…	positive
914ffddd7923fadc637a901b59293a6975ab9fbc	Nucleic Acids	Another bioEntity mutation that predicts p.Arg201del has recently been associated with severe mitochondrial encephalomyopathy in two infants by impairing oxidative phosphorylation.	positive
0d3ee66cadee66a9a6cd2de0840d1bc31ec32249	Nucleic Acids	Early prenatal ventriculomegaly due to an bioEntity mutation identified by linkage analysis and whole exome sequencing. This is the second report of a mutation in the AIFM1 gene, extending the clinical spectrum to include prenatal ventriculomegaly and underscores the importance of AIF for complex I assembly.	positive
27a637cb7deb47837310b3f66806fd98a492c758	Nucleic Acids	Here, we show that a rare X-linked condition characterized by hypomyelinating leukodystrophy and spondylometaphyseal dysplasia (H-SMD) is caused by specific bioEntity mutations, all located in a small part of the gene comprising about 70AI-nonASCII- bp around the start of exon 7. An X-linked condition characterized by the combination of hypomyelinating leukodystrophy and spondylometaphyseal dyspl…	positive
6ba64e5bbb911ece45c96143483b0754b5660d00	Nucleic Acids	Identification of the disease-causing bioEntity mutation in the AUNX1 family segregating auditory and peripheral neuropathy. AIFM1 mutation screening in patients with familial and sporadic auditory neuropathy spectrum disorder (ANSD) with or without peripheral neuropathy.	positive
9070b599840c1e64a5ad172727e44061a334f937	Nucleic Acids	In addition, while some patients with bioEntity mutations had MRI-documented CNH, the onset of hearing problems was typically during adolescence, suggesting that the hypoplasia represents late-onset and not congenital degeneration (see online supplementary figure S10; table 1).35 36 Furthermore, it suggests that if CNH is an eventual common outcome cochlea implantation in patients with AIFM1-rela…	positive
3350c92961507b28a52c8b6d5eb7e79ac98f2852_b7fb143468e641895cf0ef0ca88ddd92ef535045_5f01d8078120f780fb6dd4c5767c72c47fe884ae	Nucleic Acids	Summarizing what is known today, mutations in bioEntity are associated with a progressive disorder with myopathy, ataxia and neuropathy.	positive
bf8cbeb9021ce0b6ecae5b7c1c9715b91ba4fd94	Nucleic Acids	X-linked hypomyelination with spondylometaphyseal dysplasia (H-SMD) associated with mutations in bioEntity. X-linked hypomyelination with spondylometaphyseal dysplasia (H-SMD) associated with mutations in AIFM1	positive
31cd3bfc0c88f0d535d48411f954555861834a09	Nucleic Acids	bioEntity gene was assigned to human chromosome 19q13.43, which is a frequently deleted or rearranged region in several tumor tissues, by fluorescence in situ hybridization, somatic cell hybrid panel, and radiation hybrid cell panel.	positive
d1c1c6c4aae210c184fd526461dc342ef557e861	Nucleic Acids	bioEntity suppresses human breast cancer cell proliferation in vitro and mammary tumor growth in a mouse model. Together, these results suggest that AIM2 associates with tumor suppression activity and may serve as a potential therapeutic gene for future development of AIM2-based gene therapy for human breast cancer. Here, we showed that AIM2 expression suppressed the proliferation and tumorigenic…	negative
5313e094fd3ee4f8eca128e1a200248740342657	Nucleic Acids	Here, we showed that bioEntity expression suppressed the proliferation and tumorigenicity of human breast cancer cells, and that AIM2 gene therapy inhibited mammary tumor growth in an orthotopic tumor model. We further showed that AIM2 significantly increased sub-G(1) phase cell population, indicating that AIM2 could induce tumor cell apoptosis. Together, these results suggest that AIM2 associate…	negative
e94e5bc4de2e9a27805a404e114057d33759d739	Nucleic Acids	In addition, bioEntity promoter hypermethylation conferred insensitivity to IFN-gamma-induced AIM2 expression of three MSI-H colon cancer cell lines. Sequencing of the entire coding region of AIM2 revealed a high frequency of frameshift and missense mutations in primary MSI-H colon cancers (9/20) and cell lines (9/15). Biallelic AIM2 alterations were detected in 8 MSI-H colon tumors and cell line…	positive
eee47d7f67f40c3fa10be0b76a7867c743d1b305_09fd9ba9625c0878c65848b2cbec2b7e75557483_6ac543c156018587bc76701c9ed99dd2fb0289e4	Nucleic Acids	In addition, bioEntity promoter hypermethylation conferred insensitivity to IFN-gamma-induced AIM2 expression of three MSI-H colon cancer cell lines. Sequencing of the entire coding region of AIM2 revealed a high frequency of frameshift and missense mutations in primary MSI-H colon cancers (9/20) and cell lines (9/15). The putative tumor suppressor AIM2 is frequently affected by different genetic…	positive
501cc0bc1e99f6a2bf7266491ffd5a7f5328fdd1	Nucleic Acids	The human HIN-200 family member bioEntity was originally identified in a screen for suppressors of melanoma tumorigenicity following introduction of chromosome 6 into the UACC903 human melanoma cell line. However, overexpressed AIM2 did not significantly affect the growth or survival of UACC903 cells or another human melanoma cell line.	positive
29098e5075b100f391ae5d3b7f697c9e1a1d8798	Nucleic Acids	These results demonstrate that inactivation of bioEntity by genetic and epigenetic mechanisms is frequent in MMR-deficient colorectal cancers, thus suggesting that AIM2 is a mutational target relevant for the progression of MSI-H colorectal cancers.	positive
f2e13cac6db5c7386113c0199934720613467a0f	Nucleic Acids	We now report the molecular characterization of a novel gene termed bioEntity for (Absent In Melanoma), which represents a 1485 bp cDNA.	positive
15de8a2973ab021122856c2fa5d0e26df18cd37a	Nucleic Acids	bioEntity is known to be involved in cancer progression by interacting p53 on DNA damage or by down-regulating TRAF2 (TNF receptor-associated factor 2) on TNF signal [9,33]. We assume that AIMP2-DX2 expresses in various cell types and its expression levels could increase in cancer cells.	positive
40c1e5be79545121cf7dc4608e18283ea9518f49	Nucleic Acids	A novel germline mutation in the bioEntity gene, Y268X, predicted to generate a protein lacking two conserved domains, was identified in four members of this family: two siblings with early-onset acromegaly; a third, 41-yr-old sibling with a microadenoma but no clinical features of disease, and his 3-yr-old son.	positive
7b6dc40fb97ce9cf038ada8ff9f3df05c0ac8542	Nucleic Acids	A total of 460 patients were investigated by bioEntity sequencing: young acromegaly patients, unselected acromegaly patients, unselected pituitary adenoma patients, and endocrine neoplasia-predisposition patients who were negative for MEN1 mutations.	positive
3636de8644f8695bb4e97cea25d94d3dbd74f539	Nucleic Acids	bioEntity IHC, followed by genetic counseling and possible AIP mutation analysis in IHC-negative cases, a procedure similar to the diagnostics of the Lynch syndrome, appears feasible in identification of PAP.	positive
cb4b6dca4962e6c771c35bc8c6ff7a291a91c75e	Nucleic Acids	Although pituitary tumors occurring in association with bioEntity mutations are predominantly somatotropinomas, other tumor types are also seen.	positive
8e80e32f802e1528fce5525d52c7b17e4ae43123	Nucleic Acids	Among a group of 41 tumor samples from other subjects, a novel bioEntity mutation (R22X) was found in one sample in which the corresponding allele was deleted; follow-up screening of the patient demonstrated a germline R22X AIP mutation.	positive
6001d62378f8c02be0886db3fb073958ecd77847	Nucleic Acids	Combining chip-based technologies with genealogy data, we identified germline mutations in the aryl hydrocarbon receptor interacting protein (bioEntity) gene in individuals with pituitary adenoma predisposition (PAP). In a population-based series from Northern Finland, two AIP mutations account for 16% of all patients diagnosed with pituitary adenomas secreting growth hormone and for 40% of the s…	positive
b6fad8e4b46e487e49baf2cd7fc34e9c67ae75d7	Nucleic Acids	Disease-associated bioEntity alleles reported to date are mainly the result of nonsense, missense, deletion/insertion or splice site mutations, but a few large deletions and a promoter mutation have also been described (1, 7). AIP acts as a tumor suppressor gene, requiring a second somatic hit affecting the wild-type (WT) allele, with loss of heterozygosity identified in a number of cases (6, 8, …	positive
d412b73a7489def2856959a929d84d64cca34687	Nucleic Acids	Establishment of genotype-phenotype correlations in bioEntity mutant tumors will determine whether AIP screening can be used as a tool for clinical surveillance and genetic counseling of families with pituitary tumor predisposition.	positive
b7f969fb3a4af4eca11d504587232cae12216873_4ed7a46264fad904d5f06f362a68431523609365	Nucleic Acids	Feasibility of bioEntity immunohistochemistry (IHC) as a prescreening tool was tested in 50 adenomas: 12 AIP mutation-positive versus 38 mutation-negative pituitary tumors.	positive
f19125eeb0eeddcc22cb08d3986d34db6c82871e_df2e97c9d79529dd300d435d2572d1ae63e2dd15	Nucleic Acids	In summary, we report the same bioEntity allele occurring in nine apparently unrelated pedigrees from three different (but linked through gene flow) countries and show that all the affected subjects, the majority suffering from young-onset somatotropinomas, share a common ancestral haplotype.	positive
84048af5c66b7016db8b83ddc95f3e4728549b56	Nucleic Acids	Multiplex ligation-dependent probe amplification was used to screen separate sporadic pituitary tumor tissue samples for discrete and extensive deletions or mutations of the bioEntity gene. The objective of the study was to undertake full AIP coding sequence screening to assess for the presence of germline and somatic mutations in European Union subjects with sporadic pituitary tumors.	positive
70f0d785ba0d4265ea9f9faa35f35b2844787b7c_ef2cd65424118f5d965ee81ad1272924fc60f6a8	Nucleic Acids	Somatotropinomas predominated among FIPA families with bioEntity mutations, but mixed GH/prolactin-secreting tumors, prolactinomas, and nonsecreting adenomas were also noted.	positive
76df448f406120a4a54d277b493de14a493b97ca_c96a452d5042163481579637ee53e3effc3e152e	Nucleic Acids	Somatotropinomas predominated among FIPA families with bioEntity mutations, but mixed GH/prolactin-secreting tumors, prolactinomas, and nonsecreting adenomas were also noted. Although pituitary tumors occurring in association with AIP mutations are predominantly somatotropinomas, other tumor types are also seen. Approximately 85% of the FIPA cohort and 50% of those with familial somatotropinomas …	positive
e55a659028c5019cd672850ffc58db8ee438bbcb	Nucleic Acids	The objective of the study was to investigate the status of bioEntity in a pituitary tumor predisposition family. Establishment of genotype-phenotype correlations in AIP mutant tumors will determine whether AIP screening can be used as a tool for clinical surveillance and genetic counseling of families with pituitary tumor predisposition.	positive
31b37717a5b4634451c215930fe74bd40778ec21	Nucleic Acids	These patients were tested for bioEntity mutations because of their clinical characteristics (large adenomas developing at young age, with onset of symptoms ranging between 9 and 20 years), confirming previous reports of relatively high prevalence of AIP mutations in apparently sporadic GH-secreting macroadenomas of the youth (27, 35, 36).	positive
b6e7a8fa68a808017d736ffa37e8da5a0c978988	Nucleic Acids	Tumors were significantly larger (P = 0.0005) and diagnosed at a younger age (P = 0.0006) in bioEntity mutation-positive vs. mutation-negative subjects. Although pituitary tumors occurring in association with AIP mutations are predominantly somatotropinomas, other tumor types are also seen. Somatotropinomas predominated among FIPA families with AIP mutations, but mixed GH/prolactin-secreting tumo…	positive
5020f6bf0d1cbb627b23d3118ed589865696b104	Nucleic Acids	Typically, PAP patients do not display a strong family history of pituitary adenoma; thus, bioEntity is an example of a low-penetrance tumor susceptibility gene.	positive
d4f4950157094a3820015c242c3d988a1ff8e54e	Nucleic Acids	While mutations were absent in non-GH-secreting adenoma patients, germline bioEntity mutations can be found in children and adolescents with GH-secreting tumours, even in the absence of family history.	positive
570669e1bd05c84ca73e084331a8df158e8803e9	Nucleic Acids	Accordingly, genetic and pharmacological IGF1R inhibitory strategies prevent the hematological disease found in bioEntity-deficient mice as well as that in mice carrying the Jak2(V617F) mutation, thereby demonstrating the causal involvement of this pathway in the pathogenesis of myeloproliferative neoplasms.	positive
8224b1627405781a61e049e2bd946532f5f90e10	Nucleic Acids	Accordingly, genetic and pharmacological IGF1R inhibitory strategies prevent the hematological disease found in bioEntity-deficient mice as well as that in mice carrying the Jak2(V617F) mutation, thereby demonstrating the causal involvement of this pathway in the pathogenesis of myeloproliferative neoplasms. Consistent with its proposed role as a tumor suppressor of myeloid transformation, AIRAPL…	positive
7044499edcbb6185034febb50f7b6c52b857c064	Nucleic Acids	bioEntity mutations and human leukocyte antigen genotypes as determinants of the autoimmune polyendocrinopathy-candidiasis-ectodermal dystrophy phenotype.	positive
f2602dd5a424dfc5a0d2f076148ce91fdc783bbe	Nucleic Acids	Autoimmune polyendocrinopathy-candidiasis-ectodermal dystrophy (APECED) is a rare recessive disorder that results in several autoimmune diseases due to the mutations in the bioEntity (autoimmune regulator) gene.	positive
681c8ccfd338105fb9cdcd142d99db56efd9e87f	Nucleic Acids	Autoimmune polyendocrinopathy-candidiasis-ectodermal dystrophy (APECED, OMIM 240300) is a rare autoimmune disease caused by mutations in the autoimmune regulator (bioEntity) gene on chromosome 21q22.3. AIRE mutations and human leukocyte antigen genotypes as determinants of the autoimmune polyendocrinopathy-candidiasis-ectodermal dystrophy phenotype.	positive
5973241f4028e11b89e2870d940e4dbc66a101ba	Nucleic Acids	Autoimmune polyendocrinopathy candidiasis-ectodermal dystrophy (APECED) is a rare recessively inherited disorder caused by mutations in the bioEntity (autoimmune regulator) gene.	positive
3a7c35a44e1fade5598ee804d9d62cfe13c0810b	Nucleic Acids	Autoimmune polyendocrinopathy candidiasis ectodermal dystrophy (APECED) is a rare disorder caused by mutations in the autoimmune regulator gene (bioEntity) and characterized by a variable combination of organ-specific autoimmune diseases.	positive
f3fc1fbbf29f78ed10a8d535d1ec2043dacb0621	Nucleic Acids	Autoimmune polyendocrinopathy, candidiasis, and ectodermal dystrophy (APECED) also known as autoimmune polyglandular syndrome type I, is a rare autosomal recessive disorder that results in several autoimmune diseases due to mutations in the bioEntity (autoimmune regulator) gene.	positive
32221f0a5777ec66d328935ae51af654cc326b12_6f805cb491116e092829ec2cbd9c1dc1444a3524	Nucleic Acids	In this study, we have carried out molecular analysis of the bioEntity (autoimmune regulator) gene in 11 patients (from 8 families) affected by autoimmune polyendocrinopathy-candidiasis-ectodermal dystrophy, originating from a restricted area of Southern Italy (the Salento peninsula in Puglia).	positive
790c228449a5713c2ce5fccad6339a054fc7d3eb	Nucleic Acids	Mutations in bioEntity cause a rare autosomal-recessive disease, autoimmune polyendocrine syndrome type 1 (APS-1), distinguished by multi-organ autoimmunity.	positive
4e9603b64449ad8a69c4795b584a90ca339a0b79_2ac0308efc00545963f0b3790f1c2db9159393b9	Nucleic Acids	Mutations in bioEntity lead to autoimmune-polyendocrinopathy-candidiasis-ectodermal dystrophy (APECED), a rare monogenetic disease.	positive
9b9f1c6cbd3f00f680eef6b26e241e06a9e1a267	Nucleic Acids	Given the physical and functional interactions of bioEntity and DPY30-MLL complexes, we tested if AKAP95 might play a role in the all-trans retinoic acid (ATRA)-mediated induction of developmental genes in human embryonic carcinoma cells (ECCs) and mouse embryonic stem cells (ESCs), as demonstrated by DPY30 (ref. 23).	positive
02bba2dc007f865679eeb0aef98c3196405a0ebb	Nucleic Acids	Using a candidate gene approach, we identified bioEntity mutations with sex-limited recessive inheritance in four 46,XY individuals with disordered sexual development (DSD). An unrelated 46,XY DSD patient carried AKR1C2 mutations on both alleles, confirming the essential role of AKR1C2 and corroborating the hypothesis that both the classic and alternative pathways of testicular androgen biosynthe…	positive
f5e4ff179a4e432f25fb7caed681428b03666a38	Nucleic Acids	Aldo-keto reductase 1C3 (bioEntity) has been shown to mediate the metabolism of sex hormones and prostaglandin D(2) (PGD(2)), a lipid mediator that promotes skin inflammation in atopic dermatitis (AD). Quantification of AKR1C3 expression by ImageJ confirmed a 2.8AI-nonASCII-A-nonASCII-0.4 fold increase in AKR1C3 expression in AD lesions over matching non-lesional skin, while no change in expressi…	positive
5bdc2a6e3363998968787a742de77e19a5c1edb8	Nucleic Acids	The 46,XY DSD individuals also carry a mutation causing aberrant splicing in bioEntity, which encodes an enzyme with similar activity.	positive
8cf6a246aa7d53bacfec80493061ac665e6d0854	Nucleic Acids	In addition to impacting SSA turnover, the A142T mutation is reported to significantly decrease the in vitro metabolism of both doxorubicin and daunorubicin by bioEntity, which could have important implications in cancer therapy40.	positive
103cf9f8f0fde58405ce43b26075887c10c35e8f	Nucleic Acids	Another important apoptosis-related gene associated with TCRP1 is the NF-II-nonASCII-oB family protein. NF-II-nonASCII-oB includes various dimeric complexes of members of the Rel protein family, which comprises of Rel (c- Rel), Rel A (p65), Rel B, NF-II-nonASCII-oB1 (p50 and its precursor p105), and NF-II-nonASCII-oB2 (p52 and its precursor p100). NF-II-nonASCII-oB regulates the expression of a v…	positive
dd895780680a241589943237b619a5afa0104d8e	Nucleic Acids	Inhibition of PI3K/bioEntity signaling by ANT2 shRNA caused down-regulation of membrane-type 1 matrix metalloproteinase (MT1-MMP) and vascular endothelial growth factor (VEGF) expression, decreased matrix metalloproteinase 2 (MMP2) and MMP9 activity, and suppressed migration and invasion of breast cancer cells. In this study, we examined the question of whether or not adenine nucleotide transloca…	negative
7d111864af2b527d97ae3434d331072253535f11	Nucleic Acids	p53 And bioEntity are critical players regulating tumorigenesis with opposite effects: whereas p53 transactivates target genes to exert its function as a tumor suppressor, Akt phosphorylates its substrates and transduces downstream survival signals.	negative
e6876af6afc7621f012ffaba275156ad1695a0e0	Nucleic Acids	The bioEntity gene is frequently hyperactivated in tumors and has been shown to be amplified in a number of types of human cancers. Furthermore, Akt activity is elevated in cell lines with the mutated PTEN tumor suppressor gene.	positive
011f034c62298d8bd60da03dc86591e75d00fa4a	Nucleic Acids	These studies establish bioEntity as an attractive target for cancer therapy. The Akt gene is frequently hyperactivated in tumors and has been shown to be amplified in a number of types of human cancers.	positive
d0b2f76ba738260e5aa23b061cabf0a0fb34c8ff	Nucleic Acids	Thus, interaction between TTC3 and bioEntity may contribute to the clinical symptoms of DS. TTC3 contains a canonical RING finger motif, a pair of tetratricopeptide motifs, a putative Akt phosphorylation site, and nuclear localization signals, and is encoded by a gene within the Down syndrome (DS) critical region on chromosome 21.	positive
9a9934ca867c923c4b80000f309f91ba0f18d02e	Nucleic Acids	TTC3 contains a canonical RING finger motif, a pair of tetratricopeptide motifs, a putative bioEntity phosphorylation site, and nuclear localization signals, and is encoded by a gene within the Down syndrome (DS) critical region on chromosome 21.	positive
e4bd5bd1ff96af4e237c2b8ce02498f35283d55b_c328bcfce4aacc6ff43d88402ed8240245253ff7	Nucleic Acids	Some of the conditions when Tyr176 phosphorylation of bioEntity is not required for AKT activation could be; 1) Presence of constitutively active PIK3CA mutations, observed in colorectal, glioblastomas, gastric breast and lung cancers [38].	positive
9468f62fcfbe0c38cb8687e5194d305791c3d358	Nucleic Acids	LRRK2 directly phosphorylates bioEntity as a possible physiological substrate: impairment of the kinase activity by Parkinson's disease-associated mutations.	negative
d66ddee24810b062b9baac8d36c5c0faf9d12ee5	Nucleic Acids	Of 29 patients with the Proteus syndrome, 26 had a somatic activating mutation (c.49Ga-nonASCII-A, p.Glu17Lys) in the oncogene bioEntity, encoding the AKT1 kinase, an enzyme known to mediate processes such as cell proliferation and apoptosis. The Proteus syndrome is caused by a somatic activating mutation in AKT1, proving the hypothesis of somatic mosaicism and implicating activation of the PI3K-…	positive
8914dad69cf6ae443587f21e0d77f6b7677d1d34	Nucleic Acids	Recently, it was discovered that the Glu17Lys mutation in the bioEntity PH domain is associated with multiple human cancers.	positive
0b39e782048635002551783ee2ea0e71513116de	Nucleic Acids	The Proteus syndrome is caused by a somatic activating mutation in bioEntity, proving the hypothesis of somatic mosaicism and implicating activation of the PI3K-AKT pathway in the characteristic clinical findings of overgrowth and tumor susceptibility in this disorder.	positive
977233ef0c15e1d537f461ed80776923b9d69464	Nucleic Acids	This mechanism indicates a direct role of bioEntity in human cancer, and adds to the known genetic alterations that promote oncogenesis through the phosphatidylinositol-3-OH kinase/AKT pathway. Although AKT1 (v-akt murine thymoma viral oncogene homologue 1) kinase is a central member of possibly the most frequently activated proliferation and survival pathway in cancer, mutation of AKT1 has not b…	negative
50f61a6b6cd4a4433610ec064abedfb515798bd0	Nucleic Acids	This mutation activates bioEntity by means of pathological localization to the plasma membrane, stimulates downstream signalling, transforms cells and induces leukaemia in mice.	negative
456470aa1fe699221b721d53b7e29dfe4d1dfceb	Nucleic Acids	An activating mutation of bioEntity and human hypoglycemia.	positive
f3fc7f90fd37061b49b477eb6efa1230cc7e6ee3	Nucleic Acids	bioEntity porphyria is a recessive disorder; there are two common variant ALAD alleles, which encode K59 and N59, and eight known porphyria-associated ALAD mutations, which encode F12L, E89K, C132R, G133R, V153M, R240W, A274T, and V275M. Thus, all porphyria-associated human PBGS variants are found to shift the morpheein equilibrium for PBGS toward the less active hexamer.	positive
37c2a0d60a7fc34bc75c92f4fa0fb6fcb125b41c_c609af382947832b4b4b96bcfeb5a5f9ee879b2d	Nucleic Acids	Mutations in bioEntity are known to cause triple A syndrome, a rare autosomal recessive disorder characterized by adrenal insufficiency, alacrima, and achalasia.	positive
8ac1ddbb50023adebab94ba5c0eadf330bcfdc8b	Nucleic Acids	The disorder is caused by mutations in AAAS (achalasia-adrenal insufficiency alacrima syndrome) encoding the protein bioEntity (alacrima-achalasia-adrenal insufficiency neurologic disorder) (Handschug et al., 2001; Tullio-Pelet et al., 2000). By attempting to identify new interaction partners of ALADIN, we aimed to clarify the cellular functions of ALADIN at the NPC and to explain the mechanisms …	negative
9446440ed35a96bc5f660ff2029671f92ddc5cf8	Nucleic Acids	The loss of integration of bioEntity in the NPC is a main pathogenetic aspect for the development of the triple A syndrome and suggests that the interaction between ALADIN and NDC1 may be involved in the pathogenesis of the disease. Mutations in ALADIN are known to cause triple A syndrome, a rare autosomal recessive disorder characterized by adrenal insufficiency, alacrima, and achalasia.	positive
ff15ea72bde8c7eae6dec1ba455a206751b78a1d	Nucleic Acids	We find that some of the mitotic phenotypes that we observe after bioEntity depletion also occur in cells from triple A syndrome patients, which raises the possibility that mitotic errors may underlie part of the etiology of this syndrome. Of interest, mutations in ALADIN cause triple A syndrome.	positive
552234cb6481abe25eaea24e19ffb01df809ba8b	Nucleic Acids	bioEntity is a peroxisomal enzyme, of which various missense mutations lead to irreversible kidney damage via primary hyperoxaluria type 1, in part caused by improper peroxisomal targeting.	positive
46239f13a3c78f19023c453d35b3d62db2cd0208	Nucleic Acids	Molecular Requirements for Peroxisomal Targeting of bioEntity as an Essential Determinant in Primary Hyperoxaluria Type 1 Molecular requirements for peroxisomal targeting of alanine-glyoxylate aminotransferase as an essential determinant in primary hyperoxaluria type 1. Alanine-glyoxylate aminotransferase is a peroxisomal enzyme, of which various missense mutations lead to irreversible kidney dam…	positive
12bfed8551ae5a1279f69cbcf426e5c5983c855a	Nucleic Acids	We have previously shown that in some patients with primary hyperoxaluria type 1 (PH1), disease is associated with mistargeting of the normally peroxisomal enzyme bioEntity (AGT) to mitochondria (Danpure, C.J., P.J. Identification of mutations associated with peroxisome-to-mitochondrion mistargeting of alanine/glyoxylate aminotransferase in primary hyperoxaluria type 1 Identification of mutations…	positive
b184df9268a047b2a5e1305c69a3140a4a0fdb8f	Nucleic Acids	Four of the most common mutations in primary hyperoxaluria type 1 unmask the cryptic mitochondrial targeting sequence of bioEntity encoded by the polymorphic minor allele.	positive
22bf4cc0b74dbca7971f282253f8dc7d30da0ad6	Nucleic Acids	Gly161 mutations associated with Primary Hyperoxaluria Type I induce the cytosolic aggregation and the intracellular degradation of the apo-form of bioEntity.	positive
d11270575aa7036f30d5ae9e58ccbf74406cd7dc	Nucleic Acids	Primary hyperoxaluria type 1 in the Canary Islands: a conformational disease due to I244T mutation in the P11L-containing bioEntity. Primary hyperoxaluria type 1 (PH1) is an inborn error of metabolism resulting from a deficiency of alanine:glyoxylate aminotransferase (AGXT; EC 2.6.1.44).	positive
65768cf6aface27d86ff83196e4e04b3bf2fca25	Nucleic Acids	Two unrelated patients with recurrent urolithiasis, along with members of their families, exhibited mutations in the AGXT gene by PCR direct sequencing. Primary hyperoxaluria type 1 is a rare autosomal recessive disease of glyoxylate metabolism caused by a defect in the liver-specific peroxisomal enzyme bioEntity (AGT) that leads to hyperoxaluria, recurrent urolithiasis, and nephrocalcinosis.	positive
63a3feb4d753c7c859d11a92695e2d1f2e104c53	Nucleic Acids	A recurrent loss-of-function bioEntity (AARS) mutation in patients with Charcot-Marie-Tooth disease type 2N (CMT2N). Recently, a p.Arg329His variant in the alanyl-tRNA synthetase (AARS) gene was found to segregate with dominant axonal CMT type 2N (CMT2N) in two French families; however, the functional consequence of this mutation has not been determined.	positive
63e0de22db0076d27d7570656fdc4c6633ce92cd	Nucleic Acids	The autosomal-recessive AARS mutations identified in the individuals described here, however, cause a severe infantile epileptic encephalopathy with a central myelin defect and peripheral neuropathy, demonstrating that defects of alanyl-tRNA charging can result in a wide spectrum of disease manifestations. Loss-of-function bioEntity mutations cause an autosomal-recessive early-onset epileptic enc…	positive
5d971d43e07b461218c86883ba5c4fe831106b9e	Nucleic Acids	A novel missense mutation, G663A, in exon 5 of the erythroid-specific delta-aminolevulinate synthase gene (bioEntity) was identified in a Japanese male with pyridoxine-responsive sideroblastic anemia.	positive
770ee133f6f37642bada05669ba98de474c37754	Nucleic Acids	Absent phenotypic expression of X-linked sideroblastic anemia in one of 2 brothers with a novel bioEntity mutation.	positive
ddbdf639b6fde44d9fda33f83ff1c15603ab3637	Nucleic Acids	All reported mutations in bioEntity, which encodes the rate-regulating enzyme of erythroid heme biosynthesis, cause X-linked sideroblastic anemia.	positive
aae4b8c9ef90a2c811a8208e9f8520c6f05579d1	Nucleic Acids	C-terminal deletions in the bioEntity gene lead to gain of function and cause X-linked dominant protoporphyria without anemia or iron overload.	positive
059e67ac7943282322528295417c4a18aea95e42	Nucleic Acids	Direct sequencing of the bioEntity gene was performed on 24 subjects with primary hemochromatosis and one subject with sideroblastic anemia with severe iron overload. Mutations in aminolevulinate synthase 2 (ALAS2) are usually associated with sideroblastic anemia and iron overload.	positive
ef22f0498b1fb01fadebc480d640e3ac8a37e508_e1cb02735ae5e464999c81b1fba7ac7d2e575820	Nucleic Acids	Four new mutations in the erythroid-specific 5-aminolevulinate synthase (bioEntity) gene causing X-linked sideroblastic anemia: increased pyridoxine responsiveness after removal of iron overload by phlebotomy and coinheritance of hereditary hemochromatosis.	positive
e01716f211ac5040a3f1bad0dfc6c6f8f7bb6915_1edc62778ee5240969e1816cff8b54e8a749ab4a	Nucleic Acids	Inherited frameshift indel mutations of human erythroid-specific isozyme bioEntity, within a C-terminal (Ct) extension of its catalytic core that is only present in higher eukaryotes, lead to gain-of-function X-linked protoporphyria (XLP). While the dichotomous genotype-phenotype correlation of XLSA and XLP is now widely recognized, it remains unknown how the GOF phenotypes in XLP are brought abo…	positive
6a9af2c70b5032d96e125eeb28970eda1700989e	Nucleic Acids	Mutation of the C-terminal extension of 5aI-nonASCII-A-nonASCII-2-aminolevulinate synthase 2 (bioEntity) is the molecular cause for X-linked protoporphyria, but the underlying mechanism is unclear.	positive
5a15cca30c5f9ab4b62a1846cebbc1a57cbcfed0	Nucleic Acids	Mutations in the erythroid-specific 5-aminolevulinate-synthase gene (bioEntity) have been identified in many cases of X-linked sideroblastic anemia (XLSA). A novel mutation in exon 5 of the ALAS2 gene results in X-linked sideroblastic anemia.	positive
2e103454c8daae9d3cc1f66817b59f974dd2b47b	Nucleic Acids	Seven bioEntity mutations were detected in eight sporadic CSA cases, two being novel.	positive
f6628abdfaf4f7985ba4defcb03ca2816b65356d	Nucleic Acids	Thirteen different bioEntity mutations were identified in 16 out of 29 probands with sideroblastic anemia. Sideroblastic anemia: molecular analysis of the ALAS2 gene in a series of 29 probands and functional studies of 10 missense mutations.	positive
5c5914e90801e10df35d0691353c8b3bee005bf3	Nucleic Acids	In anbioEntityemia, a very rare inherited syndrome, subjects produce little or no albumin (1/100th to 1/1000th normal), presumably because of a mutation in the albumin gene; yet, they have only moderate edema and few related symptoms owing to a compensatory increase in other plasma proteins.	positive
0153a2f7e81de5a0028277115e371610f91bd74e_f39cca7af7a02bc20d88c45bf9ac69997a20fa12_144f3d1d831c35025d7ed7647b06feb0678d00c7	Nucleic Acids	Identification of mutations in the bioEntity-gene of 20 families with adrenoleukodystrophy/adrenomyeloneuropathy.	positive
e521ebe8040552cd29836129add0f261fe837c9a_85c54fbd63ba4b6b4f6fccc12594eb221a9f6ff0	Nucleic Acids	Mutations in the bioEntity gene encoding ALDP result in the X-linked neurodegenerative disorder adrenoleukodystrophy.	positive
f65e15ecb0a1ac9c29ce07f27d305187e1cd72df	Nucleic Acids	These data strongly support the supposition that mutations in the putative bioEntity gene result in ALD.	positive
a70a1a176aa7b4b8d0fa27060a7835ec244ca22b	Nucleic Acids	To determine whether mutations occur in the putative NBF of bioEntity protein, we analyzed by denaturing gradient gel electrophoresis (DGGE) exon 6 and 8 that encode most part of this domain in 50 ALD patients.	positive
caef1b0ad7dbf6fbaf5c386e8d0337994f7ce8ad	Nucleic Acids	We analyzed the open reading frame of the bioEntity gene in 44 French ALD kindred by using SSCP or denaturing gradient-gel electrophoresis and studied the effect of mutations on ALDP by immunocytofluorescence and western blotting of fibroblasts and/or white blood cells. Of 38 ALD patients tested, 27 (71%) lacked ALDP immunoreactivity in their fibroblasts and/or white blood cells. Since 5%-15% of …	positive
abfcf2d361d15e2fd1cb3eda7201b8cdca20843f	Nucleic Acids	X-linked adrenomyeloneuropathy associated with 14 novel bioEntity-gene mutations: no correlation between type of mutation and age of onset. The nearly complete novel spectrum of ALD gene mutations identified has revealed no obvious correlation between the type of mutation and age of AMN onset in this small series.	positive
68c6e5dade208953e12733d3b328eca0047bb73a	Nucleic Acids	A missense mutation in bioEntity, encoding Delta1-pyrroline-5-carboxylate synthase (P5CS), causes an autosomal recessive neurocutaneous syndrome.	positive
8415132f1e3af72253722743c63e4e03ec8d6f59	Nucleic Acids	Cutis laxa, fat pads and retinopathy due to bioEntity mutation and review of the literature.	positive
e7b62348e4095dbd8676958e30ceb7f068c81528_fc8ed7964408b8206972e49d611640aa8e90b818	Nucleic Acids	In conclusion, the clinical phenotype caused by bioEntity mutations is diverse, with variable degree of progeria in children, but always in association with neurologic disease.	positive
3ec30a5a5dfa8b0def49b3dbceacf1407e57d180	Nucleic Acids	Some limited pyramidal involvement also occurs in patients with an autosomal recessive neurocutaneous syndrome due to bioEntity mutations.	positive
571e805e248199bd82511aa45cefa9ba6c433a9c	Nucleic Acids	Through exome sequencing and candidate gene screening, we report two families with autosomal recessive transmission of bioEntity mutations, and predominant complex hereditary spastic paraplegia with marked cognitive impairment, without any cutaneous abnormality.	positive
8ac7b5431cc0319ab59552a260246dbf2c3290ee	Nucleic Acids	Through exome sequencing and candidate gene screening, we report two families with autosomal recessive transmission of bioEntity mutations, and predominant complex hereditary spastic paraplegia with marked cognitive impairment, without any cutaneous abnormality. More interestingly, we also identified monoallelic ALDH18A1 mutations segregating in three independent families with autosomal dominant …	positive
885ad1976da922ae8a1a07ad09a79eeaefc69bf3_75b48d7ed2acaa953ed73752a367c0100a7e42aa	Nucleic Acids	A missense mutation in bioEntity causes isolated microphthalmia/anophthalmia in nine individuals from an inbred Muslim kindred.	positive
b4588cd0e0dd4b652d9ff1f66ea1c333c0ffdd8b_e1900cbbaed587d76c4bfc67239298a60b3abaaf	Nucleic Acids	bioEntity mutations cause recessive anophthalmia and microphthalmia.	positive
59c3b0312563ed4629a6cb2ab035f8ab4a801752	Nucleic Acids	In a consanguineous family where three of the five siblings were affected with microphthalmia/coloboma, we identified a novel homozygous missense mutation in bioEntity using exome sequencing. A homozygous mutation in a consanguineous family consolidates the role of ALDH1A3 in autosomal recessive microphthalmia. Very recently, homozygous variations within ALDH1A3 have been associated with autosoma…	positive
5e5e3caff471d5d3a28d4f23058b55ace0be029a_7c98f689757898a6cd79e50e6f8b72f7d01cd449	Nucleic Acids	Mutations in bioEntity represent a frequent cause of microphthalmia/anophthalmia in consanguineous families.	positive
4d7e48a3e7667cce54cd21ad7d5a56534cfa427c_15daf4d8d74dd31858edd4b012ed39a0aa596d2d	Nucleic Acids	Novel splice-site and missense mutations in the bioEntity gene underlying autosomal recessive anophthalmia/microphthalmia.	positive
bf94baf731efb2f182e6396fca72acc7fd91ae86	Nucleic Acids	Our data support the very recent and independent identification of bioEntity as a disease gene in microphthalmia. Mutations in ALDH1A3 cause microphthalmia. Subsequently, we identified another homozygous variant in 2 of the 10 probands with microphthalmia we specifically screened for mutations in ALDH1A3.	positive
345609971d3a45ef90f296cfbfb060360e2f02b0	Nucleic Acids	Mutation analysis in a patient with succinic semialdehyde dehydrogenase deficiency: a compound heterozygote with 103-121del and 1460T > A of the bioEntity gene.	positive
0f5c8d1f353b16ae3d319a648ffb5a83384ca683	Nucleic Acids	Polymorphism in several genes related to GABA signaling pathway including bioEntity has been associated with neuroleptic-induced tardive dyskinesia, which is an involuntary movement disorder that develops in patients undergoing a long-term treatment with antipsychotic medications [17].	positive
0f022b0c53040215bb6c9fd26fef4aaededa00cf	Nucleic Acids	The spectrum of aldolase B (bioEntity) mutations and the prevalence of hereditary fructose intolerance in Central Europe.	positive
6d1af1d632bc9c62d15dae5a257a9b11b445f4bb	Nucleic Acids	Mutations in the gene encoding bioEntity result in a devastating neurodegenerative disorder, X-linked adrenoleukodystrophy (X-ALD) that is associated with elevated levels of very long chain fatty acids because of impaired peroxisomal beta-oxidation. Loss of ALDP homo- or heterodimerization is highly relevant for understanding the disease mechanisms of X-ALD.	positive
100a6399623f1f2bac488f521119a1b7f2459884	Nucleic Acids	Two X-ALD disease mutations located in the carboxyl-terminal half of bioEntity affect both homo- and heterodimerization of ALDP. The dysfunction of ALDP is responsible for X-linked adrenoleukodystrophy (X-ALD), a neurodegenerative disorder in which saturated very long-chain fatty acids accumulate because of their impaired peroxisomal beta-oxidation. These results provide the first evidence of bot…	positive
9b559a918d5db139a6d21f1484073a6f8a4ffdc4	Nucleic Acids	Further, to reveal whether bioEntity is related to male infertility, we performed the same experiments in infertility patients. We also detected the ALF DNA methylation level by real-time methylation-specific PCR (MSP) both in testes of adult, fetal and infertile patient. Our research identified ALF as a human spermatogenesis related gene, the abnormal expression of ALF might be the partial cause…	positive
444d91eca5c7de6b109b9830577444c43f60af7c	Nucleic Acids	It is noteworthy that the brain-specific microcephaly phenotype seen in flies expressing the human mutant bioEntity strikingly recapitulates the dominant phenotype seen in our patients, in line with the extreme conservation of ALFY throughout evolution. It is noteworthy that this expression profile of ALFY is similar to that of other microcephaly genes [5, 8, 9, 14, 15, 35]. In fact, transgenic f…	positive
7a40b4bf34906d171699852b91b8316a3ffa25a8	Nucleic Acids	Regarding the mechanism through which the bioEntity mutation causes primary microcephaly, taking all our data together with that of the previously described Wdfy3 null mutants, we suggest the following model (Fig 5): during normal brain development the apical progenitor (APs) cell layer undergoes a series of symmetrical proliferative divisions, triggered by Wnt signaling. We now show a novel mole…	positive
4624609ec32199efedb11db1ba9aa3b60672a505_7ea060b63370196a96102b0274444939c45ce80d	Nucleic Acids	Although all CDG-Ip patients carry different mutations in the bioEntity gene, they share a variety of clinical syndromes like an unremarkable prenatal period followed by developmental delay, psychomotor, and mental retardation, strabismus convergens and seizures occurring in the first year of life.	positive
f410fe6fc304469261d271aa1dfc74f45ae2be32	Nucleic Acids	Among these are GABRB3, with de novo mutations in four patients, and bioEntity, with the same de novo mutation in two patients; both genes show clear statistical evidence of association with epileptic encephalopathy.	positive
d8cedb2706fadf9fb467e8e05659d9fff5c2c824	Nucleic Acids	Here, we use linkage analysis, whole-exome and whole-genome sequencing to identify mutations in two additional genes, bioEntity and ALG2, encoding early components of the N-linked glycosylation pathway (Fig. 1) that underlie congenital myasthenic syndromes. Identification of DPAGT1, ALG14 and ALG2 mutations as a cause of congenital myasthenic syndrome underscores the importance of asparagine-link…	positive
c8b4f0879d31eda306a7d0357169150108db55b4	Nucleic Acids	Mutations that underlie a genetic disorder have not previously been seen in bioEntity.	positive
62b9d3e8a5f41e2b6837dfb864e514786c5d14c4	Nucleic Acids	The importance of a genetic diagnosis is emphasized by the case histories of the sisters with bioEntity mutations who were previously thought to have autoimmune seronegative myasthenia gravis and as a result underwent extensive inappropriate treatments that included steroids, intravenous immunoglobulin, plasmapheresis and thymectomy.	positive
acab746f8924728a0d75d2593373bbc746a89311	Nucleic Acids	We highlight the findings in two affected siblings with splice altering variants in bioEntity and propose a new clinical entity, which includes severe intellectual disability, epilepsy, behavioral problems and mild dysmorphic features, caused by biallelic variants in ALG14. Genomic screening in rare disorders: New mutations and phenotypes, highlighting ALG14 as a novel cause of severe intellectua…	positive
476a185ab47e4f604299e3d26f83f3a872bbc6c6	Nucleic Acids	Here, we use linkage analysis, whole-exome and whole-genome sequencing to identify mutations in two additional genes, ALG14 and bioEntity, encoding early components of the N-linked glycosylation pathway (Fig. 1) that underlie congenital myasthenic syndromes. Identification of DPAGT1, ALG14 and ALG2 mutations as a cause of congenital myasthenic syndrome underscores the importance of asparagine-lin…	positive
48cccf969af195443a9a8fe9d45e5d36092207a8_eacc350df7370d3a9dd4b0034f6b5b3c74158212	Nucleic Acids	N-glycosylation of proteins is a key cellular function throughout the body, and it has yet to be determined why, in one patient, a severe multisystem disorder such as CDG-Ii (MIM 607906) manifests (Thiel et al., 2003), whereas in the case of congenital myasthenic syndrome reported here, symptoms resulting from the bioEntity mutations were largely restricted to muscle weakness and impaired neuromu…	positive
106f7f17af67886f15ab93b8692a8f525effcb82	Nucleic Acids	Molecular partners of hNOT/bioEntity, the human counterpart of the Drosophila NOT and yeast ALG3 gene, suggest its involvement in distinct cellular processes relevant to congenital disorders of glycosylation, cancer, neurodegeneration and a variety of further pathologies.	negative
e9f9b27befb8c68d4569b9bd76f23a642d207cbf_d35bfae3f6ebb8515a904be6b369e27436ac68e6_e61cfe55d3fdca64ae6c7c3c85c59aa634be5937_c787a32b03bd03184d82c69d78cd23f4534ffe04	Nucleic Acids	By contrast, the mutant ALG6 cDNA of CDGS patients failed to revert the hypoglycosylation observed in bioEntity yeasts, thereby proving a functional relationship between the alanine to valine substitution introduced by the C-->T transition and the CDGS phenotype. Elaborating on the analogy of this finding with the phenotype of alg5 and alg6 Saccharomyces cerevisiae strains, we have cloned and ana…	positive
a486f87f82fbda71d8791a72cdeba87f13ffeb0f	Nucleic Acids	Congenital Disorder of Glycosylation (CDG) type Ic is caused by mutations in bioEntity.	positive
3903cb14507e3b60e38c65bb91a2d2a4db40e8e1	Nucleic Acids	bioEntity mutations confer differential oncogenic activation and sensitivity to ALK inhibition therapy in neuroblastoma. ALK tyrosine kinase domain mutations occurred in 8% of samples--at three hot spots and 13 minor sites--and correlated significantly with poorer survival in high- and intermediate-risk neuroblastoma. Our studies identify ALK genomic status as a clinically important therapeutic s…	positive
0af6a73b222cc3ddad6782fc7a1d2efc84356eaf	Nucleic Acids	Although established neuroblastoma cell lines with high levels of wild-type bioEntity expression did not respond to ALK inhibitors in our study, it will be important to evaluate whether the larger group of neuroblastoma patients expressing wild-type ALK proteins have responses when ALK inhibitors are tested in vivo in the natural tumor microenvironment, which includes exposure to the effects of A…	positive
e224c6a04707f9078fb1fb2949cad82a392d99db	Nucleic Acids	Although established neuroblastoma cell lines with high levels of wild-type bioEntity expression did not respond to ALK inhibitors in our study, it will be important to evaluate whether the larger group of neuroblastoma patients expressing wild-type ALK proteins have responses when ALK inhibitors are tested in vivo in the natural tumor microenvironment, which includes exposure to the effects of A…	positive
e6423be1f6940a01b2aa6efaba8d5a5185a6cb20	Nucleic Acids	Anaplastic Lymphoma Kinase (bioEntity) was originally identified as a member of the insulin receptor subfamily of receptor tyrosine kinases that acquires transforming capability when truncated and fused to nucleophosmin (NPM) in the t(2;5) chromosomal rearrangement associated with non-Hodgkin's lymphoma, but further insights into its normal structure and function are lacking. ALK, the chromosome …	positive
3370c71fcb98f8eea93ceb271bfac51637ab99a1_1133bf51caaac93ae7a4fa08539bc2c7cfdd8497	Nucleic Acids	Applying a next-generation sequencing assay targeting 145 cancer-relevant genes in 40 colorectal cancer and 24 non-small cell lung cancer formalin-fixed paraffin-embedded tissue specimens identified at least one clinically relevant genomic alteration in 59% of the samples and revealed two gene fusions, C2orf44-bioEntity in a colorectal cancer sample and KIF5B-RET in a lung adenocarcinoma.	positive
438cb9ba69cf3efe352b00305fad387009265e5c	Nucleic Acids	Germline mutations were observed in two neuroblastoma families, indicating that bioEntity is a neuroblastoma predisposition gene. One particularly informative case presented a high-level gene amplification that was strictly limited to ALK, indicating that this gene may contribute on its own to neuroblastoma development. Altogether, these data identify ALK as a critical player in neuroblastoma dev…	negative
4930eb2b592154c6162030d0150cb5d6acfdd213	Nucleic Acids	Here we show that germline mutations in the anaplastic lymphoma kinase (bioEntity) gene explain most hereditary neuroblastomas, and that activating mutations can also be somatically acquired. Identification of ALK as a major familial neuroblastoma predisposition gene.	positive
b2fc92216a4e46fa6cc578197716ccb1991040bd	Nucleic Acids	Identification of new bioEntity and RET gene fusions from colorectal and lung cancer biopsies.	negative
26b08cd301120860be8202853a8b1a61cf6b688b	Nucleic Acids	Through subsequent direct sequencing of cell lines and primary tumour DNAs we identified somatic mutations of the bioEntity kinase domain that mainly clustered in two hotspots.	positive
798719fef40d06f74350eb01ae9b71c27cf75cbd	Nucleic Acids	To fully assess the biologic significance of loss of SHP1 in bioEntity(+)ALCL, we transfected SHP1 plasmids into 2 SHP1(-), ALK(+)ALCL cell lines, Karpas 299 and SU-DHL-1. To conclude, loss of SHP1 contributes to the pathogenesis of ALK(+)ALCL by 2 mechanisms: (1) it leaves the tyrosine phosphorylation and activation of JAK3/STAT3 unchecked and (2) it decreases proteosome degradation of JAK3 and …	positive
a68b3a389be49ebf93047d878a06b6976546fc20	Nucleic Acids	bioEntity is a transforming growth factor beta (TGF-beta) superfamily receptor that is predominantly expressed in endothelial cells and is essential for angiogenesis, as demonstrated by the embryonic lethal phentoype when targeted for deletion in mice and its mutation in the human disease hereditary hemorrhagic telangiectasia.	positive
cf1f3875f29a208f0bf124b60f704842bdb004cc	Nucleic Acids	Endoglin and bioEntity are components of the TGF-beta receptor complex, predominantly expressed in endothelial cells, and mutations in either endoglin or ALK-1 genes are responsible for the vascular dysplasia known as hereditary hemorrhagic telangiectasia.	positive
4f91e4f5e7d9b2ce63838c56258dda3ba0d40337	Nucleic Acids	Mutations in the bioEntity gene and the phenotype of hereditary hemorrhagic telangiectasia in two large Danish families. Mutations in the ENG gene on chromosome 9 (HHT 1) and in the ALK-1 gene on chromosome 12 (HHT 2) have been reported as causes of hereditary hemorrhagic telangiectasia (HHT).	positive
4a390bf0134db841328b380e24c743af1d403d76	Nucleic Acids	Mutations of the transforming growth factor beta (TGFbeta) receptor components ENDOGLIN and bioEntity cause the autosomal dominant vascular disorder hereditary haemorrhagic telangiectasia (HHT).	positive
e07f4dec038fd5957b106a31553d7641a22db443	Nucleic Acids	The transforming growth factor beta (TGF-beta) receptor, bioEntity, is expressed specifically on endothelial cells and is essential for angiogenesis, as demonstrated by its targeted deletion in mice and its mutation in the human disease hereditary hemorrhagic telangiectasia.	positive
f61486e6431f259d01a4d57e172455e017ffa4da	Nucleic Acids	In subjects with hereditary hemorrhagic telangiectasia and pulmonary hypertension, we also scanned bioEntity and BMPR2 for mutations.	positive
78bd5c04ae5cb8d0428976ff7c0e7e6cfd6db020	Nucleic Acids	Molecular screening of bioEntity/ACVRL1 and ENG genes in hereditary hemorrhagic telangiectasia in France.	positive
ffe79c21073e4892bf3c477c9da4e3fe2e3ae964	Nucleic Acids	Pulmonary hypertension in association with hereditary hemorrhagic telangiectasia can involve mutations in bioEntity. We identified suggestive linkage of pulmonary hypertension with hereditary hemorrhagic telangiectasia on chromosome 12q13, a region that includes ALK1.	positive
318d38668c671343a115972ece9732e8434d495b	Nucleic Acids	A gene signature induced by bioEntity(T204D) expression correlated with poor clinical outcomes in patients with invasive breast cancer.	positive
0befe7580af0b948c7cf4fc858361ff944dbe22c	Nucleic Acids	Here we demonstrate that 4-HPR increases the expression of ACER2, which catalyzes the hydrolysis of dihydroceramides to generate DHS, and that ACER2 up-regulation plays a key role in mediating the 4-HPR-induced generation of DHS as well as the cytotoxicity of 4-HPR in tumor cells. Taken together, these results suggest that up-regulation of the ACER2/DHS pathway mediates the cytotoxicity of 4-HPR …	negative
cc79d3170ff0458337a1e8eae1d5e749c94f79ed_95e849063814fcc484d05b00a30344e89db2ef96	Nucleic Acids	Targeting the N6-mA regulator bioEntity in patient-derived human glioblastoma models inhibited tumor cell proliferation and extended the survival of tumor-bearing mice, supporting this novel DNA modification as a potential therapeutic target for glioblastoma.	negative
7d3e24e75fcbfb9f3626a78232b08f0d8ceb1f02	Nucleic Acids	bioEntity is overexpressed in various cancers, and both ALKBH3 and ASCC are important for alkylation damage resistance in these tumor cell lines. DNA unwinding by ASCC3 helicase is coupled to ALKBH3-dependent DNA alkylation repair and cancer cell proliferation.	negative
81d59c45cec53d638369be9f94f0e2af62d166c9	Nucleic Acids	Identification of bioEntity as a new regulator of actomyosin function opens up the possibility that ALKBH4 might also be targeted by mutations in developmental diseases and cancer.	negative
0697617de91376715d3b7330a53fb85459944820	Nucleic Acids	In two multiplex consanguineous families, we identified two homozygous truncating bioEntity mutations causing intellectual disability.	positive
a253d8f862d57bca436039235fd56d351d671345	Nucleic Acids	bioEntity is a member of the human trithorax/Polycomb gene family and is also involved in acute leukemia.	positive
532c2f962a718f2d6dcaa52c7514cda006a9301a	Nucleic Acids	The human bioEntity gene is involved in acute leukemia through gene fusions, partial tandem duplications or a specific deletion.	positive
d3cb23357306eb6f96bae7c116a66ee6fed62eff_89a44dd173386539c451f0617b36ca03dda6a501	Nucleic Acids	During M. tuberculosis wild-type infection of macrophages, bioEntity gene showed 5.3-fold higher expression over the uninfected control. Although we could not show the ALK-AL017 interaction, we demonstrated that the ALO17 gene is highly expressed in macrophages, after infection with M. tuberculosis H37Rv.	positive
dac7db07a5c82a1819666b172c39dd802ac5a3b6	Nucleic Acids	Our study led to the detection of the CLTC-ALK fusion in an ALCL case and to the identification of two novel fusion partners of ALK: bioEntity (KIAA1618), a gene with unknown function, which was fused to ALK in an ALCL case with a t(2;17)(p23;q25), and CARS, encoding the cysteinyl-tRNA synthetase, which was fused to ALK in an IMT case with a t(2;11;2)(p23;p15;q31).	negative
4a99b6de4270f49df0dd5218f03e454aa952ed0c	Nucleic Acids	Genotypic and clinical spectrum of self-improving collodion ichthyosis: bioEntity, ALOXE3, and TGM1 mutations in Scandinavian patients.	positive
09f6addaa04d38186009a28e0dae6b04caad1f03	Nucleic Acids	Mutations in ALOXE3 and bioEntity on chromosome 17p13, which code for two different epidermal lipoxygenases, were recently found in patients with ichthyosiform erythroderma from Turkey, France, and North Africa.	positive
10e0c4fc17efcbe5f35ca561cb75d9477ea636e2	Nucleic Acids	Mutations in two genes, TGM1 and bioEntity, have previously been implicated in the etiology of SHCB, but the full genotypic spectrum remains to be determined.	positive
ef7f5d491044f6d0022bd05117198fea03f57086	Nucleic Acids	The characterization of disease-causing mutations in ALOXE3 and bioEntity and the resulting ARCI phenotypes did not result in clear diagnostic criteria; however, we found a first correlation between the genetic findings and the clinical presentation of ichthyosis.	positive
f1a52a5671734c352d4c0cac56c1ea58caa4bb86	Nucleic Acids	We have identified 11 different previously unreported mutations in bioEntity and ALOXE3 in 21 ARCI patients from 19 unrelated families and demonstrated that mutations in the two genes are the second most common cause for ARCI in this cohort of patients.	positive
6193b09a4ed111b4a7144fa2d2dcf72bbdc854ac	Nucleic Acids	The enzyme encoded by the bioEntity gene has been linked to the development of atherosclerotic plaques in humans and in a mouse model of hypercholesterolemia.	positive
0b90fa797d81f8e126f6e277b347ea7940bb5281	Nucleic Acids	We conclude that variants of bioEntity are involved in the pathogenesis of both myocardial infarction and stroke by increasing leukotriene production and inflammation in the arterial wall. Another ALOX5AP haplotype is associated with myocardial infarction in individuals from the UK. A four-marker single-nucleotide polymorphism (SNP) haplotype in this locus spanning the gene ALOX5AP encoding 5-lip…	positive
39b08f875c48dd223e2abb864a6015f5921f3f16	Nucleic Acids	Fischer, Lipoxygenase-3 (bioEntity) and 12(R)-lipoxygenase (ALOX12B) are mutated in non-bullous congenital ichthyosiform erythroderma (NCIE) linked to chromosome 17p13.1, Hum.	positive
ec7d024f7c77a8e3c182bc18ae0dedb88d1f7483	Nucleic Acids	Here we describe molecular and clinical findings in 17 families with ARCI originating from Central Europe, Turkey, and the Indian subcontinent, with mutations in bioEntity or ALOX12B.	positive
6dc708103b4a85c12a2c6be2a907b60e0ac54c21	Nucleic Acids	Lipoxygenase-3 (bioEntity) and 12(R)-lipoxygenase (ALOX12B) are mutated in non-bullous congenital ichthyosiform erythroderma (NCIE) linked to chromosome 17p13.1. We report the identification of mutations in lipoxygenase-3 (ALOXE3) and 12(R)-lipoxygenase (ALOX12B) genes in non-bullous congenital ichthyosiform erythroderma (NCIE) linked to chromosome 17.	positive
725399c6d5383c86fb932bbc00d9d84b835f3067	Nucleic Acids	Molecular analysis of 250 patients with autosomal recessive congenital ichthyosis: evidence for mutation hotspots in bioEntity and allelic heterogeneity in ALOX12B.	positive
232f476120eb494356928df10db0bba50ad6f691	Nucleic Acids	Mutations in bioEntity and ALOX12B on chromosome 17p13, which code for two different epidermal lipoxygenases, were recently found in patients with ichthyosiform erythroderma from Turkey, France, and North Africa.	positive
c5e0769d1174391d05fb6e2cc77c38490ca3990f	Nucleic Acids	The characterization of disease-causing mutations in bioEntity and ALOX12B and the resulting ARCI phenotypes did not result in clear diagnostic criteria; however, we found a first correlation between the genetic findings and the clinical presentation of ichthyosis.	positive
e79d4b0d6bd8893d8a6745f58281467518aea6e4	Nucleic Acids	We have identified 11 different previously unreported mutations in ALOX12B and bioEntity in 21 ARCI patients from 19 unrelated families and demonstrated that mutations in the two genes are the second most common cause for ARCI in this cohort of patients.	positive
c7c7a0b3343dd1b3992ab859436e3603ba5e6aaa	Nucleic Acids	The function for this gene, designated bioEntity (aspartic-like protease 56 kDa), in tumor progression is suggested by the homology of the encoded protein to aspartic proteases, such as cathepsin D. Northern hybridization indicated that the expression of ALP56 is associated with growth and metastasis of MDA-MB-435 tumors in immunodeficient mice.	positive
2a781d32c4c497e1abf597922d80fcdc038e4b3a	Nucleic Acids	bioEntity mutation and the long-QT syndrome: a disease of sodium channel disruption.	positive
00779076c47db06dd42421bfe46c8bdbe8e060c1	Nucleic Acids	In another patient with DCM, a Q9R mutation was identified in bioEntity. Mutations in the muscle LIM protein and alpha-actinin-2 genes in dilated cardiomyopathy and endocardial fibroelastosis.	positive
521bea62246db223c4d95665deefb3734b2811db	Nucleic Acids	Mutations in bioEntity cause hypertrophic cardiomyopathy: a genome-wide analysis. Three causative ACTN2 mutations, Thr495Met, Glu583Ala, and Glu628Gly, were identified in an additional 4 families (total 1.7%) with HCM. This is the first genome-wide linkage analysis that shows mutations in ACTN2 cause HCM. An additional 297 HCM probands were screened for mutations in the ACTN2 gene using high-reso…	positive
b9442320e7759a4b52a6644371275fc89da1cf39	Nucleic Acids	Mutations in the muscle LIM protein and bioEntity genes in dilated cardiomyopathy and endocardial fibroelastosis.	positive
879534c3290e5ed5cde64d39cdb4e7c016e5f16a	Nucleic Acids	Six missense mutations in the ACTN1 gene, including p.Arg46Gln, have been recently described in six small Japanese families with macrothrombocytopenia using whole-exome sequencing combined with Sanger sequencing [21]. These independent findings from two distinct populations (Caucasian and Asian) strongly support the involvement of the ACTN1 gene in macrothrombocytopenia. Of these, ACTN1, which en…	positive
4e7bcf281831a3318c42a6811da6f6af3d416386	Nucleic Acids	A missense mutation in the alpha-actinin 1 gene (ACTN1) is the cause of autosomal dominant macrothrombocytopenia in a large French family. A Missense Mutation in the bioEntity Gene (ACTN1) Is the Cause of Autosomal Dominant Macrothrombocytopenia in a Large French Family In summary, using positional cloning and targeted NGS, we identified a causative mutation in the ACTN1 gene in a large French fa…	positive
1b3376e5c2807b606ca9d5c30e0a56a30fed4c2d	Nucleic Acids	Point mutations in human bioEntity cause familial hypertrophic cardiomyopathy. Functional consequences of a mutation in an expressed human alpha-cardiac actin at a site implicated in familial hypertrophic cardiomyopathy.	positive
f1307d73d03f1ca919c59562849e70865cba7936	Nucleic Acids	bioEntity is a novel disease gene in familial hypertrophic cardiomyopathy. We identified the alpha-cardiac actin gene (ACTC) as a novel disease gene in a pedigree suffering from familial hypertrophic cardiomyopathy (FHC).	positive
c0cf1f636f0b2ca48b66ef12dfd5b683b8c2c266_6d78f468c67c21df5edb10997ca15563badf6640	Nucleic Acids	These data demonstrate genetic heterogeneity in LVNC, with mutation of a novel gene, bioEntity, identified in LVNC associated with CHD.	positive
a13830f101966e43f575b9f1003ab1b4afb01aea	Nucleic Acids	Yeast two-hybrid cloning identified metastasis-associated GPI-anchored C4.4a protein and extracellular bioEntity (DAG-1) as binding partners for both hAG-2 and hAG-3, which if replicated in clinical oncology would demonstrate a potential role in tumour metastasis through the regulation of receptor adhesion and functioning.	negative
7c39a89b1a8ca140796be6815cbc14db489eb827	Nucleic Acids	A G-->A substitution in an HNF I binding site in the human bioEntity gene is associated with hereditary persistence of alpha-fetoprotein (HPAFP). We conclude that the G-->A substitution at position -119 of the AFP gene is the mutation causing HPAFP in this family. A family displaying hereditary persistence of alpha-fetoprotein (HPAFP) in adult life was detected in an antenatal screening programme…	positive
75ea6e0855f5c4ed3a96693d69fe3e706afcc4ca	Nucleic Acids	Compared to normal control cells, fibroblast cells from a patient with variant Fabry disease, Q279E mutation, secreted only small amounts of bioEntity activity even in the presence of 10 mM NH(4)Cl. In contrast to patients with classic Fabry disease, who have no detectable alpha-galactosidase activity, atypical variants have residual enzyme activity. Characterization of two alpha-galactosidase mu…	positive
71414585823c631ec4b701985c216cdd2346462a	Nucleic Acids	Southern hybridization analysis of the bioEntity gene in affected hemizygous males from 130 unrelated families with Fabry disease revealed six with different gene rearrangements and one with an exonic point mutation resulting in the obliteration of an Msp I restriction site. Fabry disease: six gene rearrangements and an exonic point mutation in the alpha-galactosidase gene.	positive
60c24603fa0246185d5495066c6ea69ba4bb8103	Nucleic Acids	This suggests that many missense mutations in the bioEntity gene causing Fabry disease allow the expression of catalytically active mutant enzymes regardless of the clinical phenotype, which are rapidly degraded under physiological conditions and stabilized by galactose. The effect of galactose on alpha-galactosidase missense mutants causing Fabry disease was investigated in the COS-1 cell expres…	positive
6f4fd00432c5101dc8fff5025436d7371bbf097f	Nucleic Acids	bioEntity gene mutations in Fabry disease: heterogeneous expressions of mutant enzyme proteins.	positive
7d5154955d09efde724982d00afe525fc7250b8f	Nucleic Acids	A novel mutation (E358K) in the bioEntity gene detected in a Japanese family with Fabry disease.	positive
077e259ad8d6ff476fc0375825e6bf66d89c6e39	Nucleic Acids	Analysis of splice-site mutations of the bioEntity gene in Fabry disease. Fabry disease is an X-linked disease caused by a defective lysosomal enzyme, alpha-galactosidase A, and characterized by skin lesions and multiorgan involvement, including kidney, heart, and the central nervous system.	positive
83bec95cd3b69b9e96d50ebfce979fff7d8c0415	Nucleic Acids	Clinical evaluation suggested the diagnosis of Fabry disease, which was confirmed by reduced plasma and leukocyte bioEntity activities (8.8% and 13.4% of normal, respectively) due to a missense A143T mutation. Classic Fabry disease, an X-linked recessive lysosomal storage disease due to the deficient activity of alpha-galactosidase A, typically presents in early childhood with acroparesthesias, a…	positive
71dd09a371a7c8513053ec1e3d4730a235e80ec3	Nucleic Acids	Detection of 8 new mutations in the bioEntity gene in Fabry disease.	positive
c476ddb3800700e0617e26b23a41159f2e29f838	Nucleic Acids	Efforts were directed to identify the specific mutations in the bioEntity (alpha-Gal A) gene which cause Fabry disease in families of Japanese origin. Identification of point mutations in the alpha-galactosidase A gene in classical and atypical hemizygotes with Fabry disease.	positive
e485b85e5df11f00084ea3361e6f4810af1e89ce	Nucleic Acids	Enzymatic assay of alpha-galactosidase in blood leucocytes, skin fibroblasts, Epstein-Barr virus transformed lymphoid cell lines, and hair follicles of the twins and their parents confirmed the heterozygous status of the twins and indicated that Fabry disease had occurred as a result of a de novo mutation. Uneven X inactivation in a female monozygotic twin pair with Fabry disease and discordant e…	positive
7b6333355c7d29c2b722f3abb91565620eabcb6c	Nucleic Acids	Fabry disease is an X-linked inborn error of sphingolipid catabolism resulting from deficient enzyme activity of bioEntity. Identification of a novel point mutation (S65T) in alpha-galactosidase A gene in Chinese patients with Fabry disease. The molecular defects of human alpha-galactosidase A gene causing Fabry disease have been characterized, including gene rearrangement and point mutations, wh…	positive
8b699460e155938b3182c15bcd800351dc2239f0	Nucleic Acids	Fabry disease, an X-linked inborn error of glycosphingolipid catabolism, results from mutations in the bioEntity (alpha-Gal A) gene located at Xq22.1. Fabry disease: thirty-five mutations in the alpha-galactosidase A gene in patients with classic and variant phenotypes.	positive
db4b8da828296677fc78e6413750eb3173806c50	Nucleic Acids	Fabry disease: identification of novel bioEntity mutations and molecular carrier detection by use of fluorescent chemical cleavage of mismatches.	positive
5eecf6fb91cde47e8e7178c977bf6c16f1457dda	Nucleic Acids	Fabry disease: twenty-two novel mutations in the bioEntity gene and genotype/phenotype correlations in severely and mildly affected hemizygotes and heterozygotes.	positive
a237b29847b14ec2bd1c5cf2af37c75ba669a635	Nucleic Acids	Fluorescence-assisted mismatch analysis (FAMA) for exhaustive screening of the bioEntity gene and detection of carriers in Fabry disease. We used the fluorescence-assisted mismatch analysis (FAMA) method to screen rapidly the alpha-galactosidase A gene in patients with Fabry disease in order to identify unknown mutations and help define genotype-phenotype correlations in this X-linked lysosomal s…	positive
2ca8a2ceba4d0f7498b972ead55f59455a5799bb	Nucleic Acids	Following the diagnosis of Fabry disease in a 45-year-old male, in 31 family members bioEntity (alpha-Gal) activity in leucocytes was measured and mutation analysis of the alpha-Gal gene was performed.	positive
f6df73dac6439eb509e896d4a74a2b603512e0e7	Nucleic Acids	Identification of a novel de novo mutation (G373D) in the bioEntity gene (GLA) in a patient affected with Fabry disease.	positive
dc04bdad27590667d3a6e5d5779837337df23d86	Nucleic Acids	Nature and frequency of mutations in the bioEntity gene that cause Fabry disease. Fabry disease, an X-linked inborn error of glycosphingolipid catabolism, results from mutations in the alpha-galactosidase A (alpha-Gal A) gene at Xq22.1.	positive
50b1824ba197d37fabcc84a1eb0cfad9a743fc42	Nucleic Acids	Point mutation in the bioEntity gene of atypical Fabry disease with only nephropathy.	positive
29c1fb94c6a77a54ea0308f2c22b2ea2c6c1c312	Nucleic Acids	Point mutation in the bioEntity gene of atypical Fabry disease with only nephropathy. A point mutation in exon 6 of the alpha-galactosidase A gene (alpha-GAL A) was found in a Japanese hemizygous male without typical manifestations of Fabry disease other than renal involvement.	positive
e8cd68ba3fd67d59f0f8598e63e5ce350d0192c1	Nucleic Acids	Point mutations in the upstream region of the bioEntity gene exon 6 in an atypical variant of Fabry disease. Single point mutations in the upstream region of exon 6 of the alpha-galactosidase A gene were found in two Japanese cases of the cardiac form of Fabry disease; 301Arg----Gln (902G----A) in a case that has already been published and 279Gln----Glu (835C----G) in a new case. We conclude, on …	positive
1162d3feef5d0ec2353902cf7496026b37d08547	Nucleic Acids	Single-strand conformation polymorphism (SSCP) analysis was performed, followed by DNA sequencing of PCR amplified exons of the human bioEntity gene in 5 unrelated Korean patients with classic Fabry disease. This is the first report on mutation analysis of the human alpha-galactosidase A gene in Korean patients with Fabry disease.	positive
d80c08ae4662e90e493c77ee8022d673fdde6cc7	Nucleic Acids	The nature of the molecular lesions in the bioEntity gene causing Fabry disease in 12 unrelated families from the United Kingdom and 4 from other European countries was determined in order to provide precise heterozygote detection and prenatal diagnosis for these families. Fabry disease: fourteen alpha-galactosidase A mutations in unrelated families from the United Kingdom and other European coun…	positive
9ba153fda62c8824e87b6d84983481303955dc93	Nucleic Acids	Two novel mutations in the bioEntity gene in Chinese patients with Fabry disease.	positive
a5d7438a003d93c1fdd17a45e9fef2225d140892	Nucleic Acids	We describe the molecular characterization of a novel, in-frame deletion that is located in exon 7 of the bioEntity gene in a patient with Fabry's disease.	positive
9258d0f0ab7beedfba74bed99109f8d012a7a50f	Nucleic Acids	We used the fluorescence-assisted mismatch analysis (FAMA) method to screen rapidly the bioEntity gene in patients with Fabry disease in order to identify unknown mutations and help define genotype-phenotype correlations in this X-linked lysosomal storage disorder.	positive
be77d516a0b165925cb614bffc223d2fa4fa5720	Nucleic Acids	For subsequent analyses, naAI<83> I-nonASCII-ve p.A143T patients were gender-specifically compared to naAI<83> I-nonASCII-ve FD patients with other GLA missense mutations concerning organ manifestations and clinical events (TableAI-nonASCII- 2). Our main findings are: 1) Most male p.A143T patients had only slightly decreased residual GLA activities and normal lyso-Gb3 levels, while GLA activity i…	positive
d69890761bce40b2582d9e92d9a9f219737d1b51_3e1f32e6190a55290d6d8df69cfb8c8f3e47b56a_fcc15a75062018f558e349fe9dc8eb2d363eede6_8e499c0edcb828965a89e64dde0255d8bb6ee347	Nucleic Acids	Dominant-negative mutations in bioEntity cause West syndrome with severe cerebral hypomyelination, spastic quadriplegia, and developmental delay.	positive
026644f1d04f2ed6b956360d14050360e573d477_42f9962512f02f3a6fdc0d6ad1f5b2884f751390	Nucleic Acids	As with TIFA, depletion of ALPK1 failed to inhibit IL-8 expression and NF-II-nonASCII-oB activation observed after L. monocytogenes infection (S8A and S8B Fig), suggesting a specific implication in infection by invasive gram-negative bacteria. ALPK1 controls TIFA-mediated innate immunity during infection with invasive bacteria. In addition, we identify bioEntity (ALPK1) as the critical kinase res…	positive
5291b46275e1ec3a536c6251b7d5e7286718478e_284bf9362ec37811d77388fcb32a65cd26013ded	Nucleic Acids	Identification and characterization of -3c-g acceptor splice site mutation in human bioEntity associated with mucopolysaccharidosis type IH/S. DNA screening for mutations in the alpha-L-iduronidase (IDUA) gene was performed in a Chinese mucopolysaccharidosis type IH/S patient.	positive
ad138b58c30eb95137e35327d994c5b51ba9ce42	Nucleic Acids	Identification of mutations in the bioEntity gene (IDUA) that cause Hurler and Scheie syndromes.	positive
7bc2905921222a6ee007c71d1e4a6b8d10c1f755	Nucleic Acids	Molecular characterization of MPS I patients has resulted in the identification of over 70 distinct mutations in the IDUA gene. Mucopolysaccharidosis type I (MPS I) is an autosomal recessive lysosomal storage disorder caused by a deficiency of bioEntity (IDUA). Identification and molecular characterization of alpha-L-iduronidase mutations present in mucopolysaccharidosis type I patients undergoin…	positive
e2e00a791ff3721a5be23a090539c09490640fe7_73b106a65888132d1672489818123047058220f1	Nucleic Acids	Mucopolysaccharidosis type I (MPS-I) is an autosomal recessive genetic disease caused by a deficiency of the glycosidase bioEntity which is required for the lysosomal degradation of the glycosaminoglycans heparan sulfate and dermatan sulfate.	positive
a10c071c5cba491995d959d11be05f240a63c0af	Nucleic Acids	Mucopolysaccharidosis type I (MPS I) is an autosomal recessive lysosomal storage disorder caused by a deficiency of bioEntity (IDUA). Identification and molecular characterization of alpha-L-iduronidase mutations present in mucopolysaccharidosis type I patients undergoing enzyme replacement therapy.	positive
7203ee903c0d8b2907541d3f9b900264dc47fbb5	Nucleic Acids	Mucopolysaccharidosis type I: characterization of novel mutations affecting bioEntity activity.	positive
23dfbb5be8d127bbccb459eff835465f484a54ca_5b6f7d66eb066e759c2dd40f4c65db28c56713e9	Nucleic Acids	Mucopolysaccharidosis type I: identification of 13 novel mutations of the bioEntity gene.	positive
382cdca8e2a3e772c440a99a2d88d4a5c07b9020_53eb9a45a03673cb582693493ce5851481c7c600	Nucleic Acids	Mucopolysaccharidosis type I: identification of 8 novel mutations and determination of the frequency of the two common bioEntity mutations (W402X and Q70X) among European patients. A group of 46 European patients with mucopolysaccharidosis type I (MPS I) was screened for mutations of the alpha-L-iduronidase gene.	positive
a6ff52dcbd0b1204e6b46d94a55877bcb0601717	Nucleic Acids	Numerous mutations of the gene encoding bioEntity (IDUA) are known in Hurler syndrome, but only three in the other disorders.	positive
689c76abe7f519d67b98f11814e15dffc3b5a9d0	Nucleic Acids	To date, a number of mutations of the IDUA gene are known in Hurler syndrome, but only a few in Hurler Scheie or Scheie syndrome. Mucopolysaccharidosis type I: characterization of novel mutations affecting bioEntity activity.	positive
da1a6dac092cb55fa9c9b9c77e02d3903a52108b_3478be826588497efb4a56ba3752f196214dad3b	Nucleic Acids	Two novel mutations causing mucopolysaccharidosis type I detected by single strand conformational analysis of the bioEntity gene.	positive
fdce9f875cee274ca1d16e825b26bdab818ed64b	Nucleic Acids	Schindler disease: the molecular lesion in the bioEntity gene that causes an infantile neuroaxonal dystrophy.	positive
ce557d3d6a4db38d1c65f6deb5c31d59f24b8832	Nucleic Acids	The molecular lesion in the bioEntity gene that causes angiokeratoma corporis diffusum with glycopeptiduria.	positive
cde795aba5ff94b3633cdb1a412f8127962245b6	Nucleic Acids	Identification of 12 novel mutations in the bioEntity gene in 14 patients with Sanfilippo syndrome type B (mucopolysaccharidosis type IIIB). In MPS IIIB, there is a deficiency in the enzyme alpha-N-acetylglucosaminidase (NAGLU) and early clinical symptoms include aggressive behaviour and hyperactivity followed by progressive mental retardation.	positive
cfb38697f6976d98a55a6458980d8567c91cc17b	Nucleic Acids	Molecular analysis of the bioEntity gene in seven Japanese patients with Sanfilippo syndrome type B from six unrelated families was carried out, and six disease-causing mutations were found.	positive
8daf19a83903302b205c477c1105b690612c4514	Nucleic Acids	Mucopolysaccharidosis type IIIB (Sanfilippo B): identification of 18 novel bioEntity gene mutations.	positive
28e5b6ccfd777258a80133e4fdd7313cbf144990	Nucleic Acids	Sanfilippo syndrome type B, or mucopolysaccharidosis type IIIB, results from defects in the gene for bioEntity (NAGLU); only a few mutations have been described.	positive
826d181ce366559e6718cf11fb5e619eaa3423ad	Nucleic Acids	We performed NAGLU gene analysis in five patients with MPS IIIB whose respective parents from the Okinawa islands in Japan were not apparently consanguineous. Sanfilippo type B syndrome (mucopolysaccharidosis type IIIB; MPS IIIB) is an autosomal recessive lysosomal storage disorder that is caused by defective alpha- N-acetylglucosaminidase (NAGLU). Sanfilippo type B syndrome: five patients with a…	positive
a61f6ec7873c8c98040e9b692c286c650096f727	Nucleic Acids	Antibody against bioEntity was used to stain muscle-biopsy specimens from 556 patients with myopathy and normal dystrophin genes (the gene frequently deleted in X-linked muscular dystrophy).	positive
7413f7c04349f1fab634d5cb629bc0394614f9ea	Nucleic Acids	We describe a couple of siblings who have a homozygous mutation in the bioEntity gene and present a striking clinical difference in their phenotype; the brother is asymptomatic, and the sister is affected with mild limb-girdle muscular dystrophy.	positive
0e4c8a36919a02cf731e96103bee5ad883dd66f0	Nucleic Acids	A mutation was identified in the bioEntity gene, which codes for a presynaptic protein thought to be involved in neuronal plasticity, in the Italian kindred and in three unrelated families of Greek origin with autosomal dominant inheritance for the PD phenotype.	positive
fe4d248ecec84e9b397d3bec5eb9785138c71060	Nucleic Acids	Aggregation of the nerve cell protein bioEntity is a characteristic of the common neurodegenerative alpha-synucleinopathies like Parkinson's disease and Lewy body dementia, and it plays a direct pathogenic role as demonstrated by early onset diseases caused by mis-sense mutations and multiplication of the alpha-synuclein gene.	positive
575c283726008c49fef8d3cb732b79941e0914ee	Nucleic Acids	Aggregation of the nerve cell protein bioEntity is a characteristic of the common neurodegenerative alpha-synucleinopathies like Parkinson's disease and Lewy body dementia, and it plays a direct pathogenic role as demonstrated by early onset diseases caused by mis-sense mutations and multiplication of the alpha-synuclein gene. The localization in alpha-synuclein-containing inclusions was verified…	positive
f4d18093d73dd3e7dca6a0b948a7a8545bc8b786	Nucleic Acids	Ala30Pro mutation in the gene encoding bioEntity in Parkinson's disease.	positive
a68b6d5df29c2e9d02836f9323bf155ee6d5a660	Nucleic Acids	Altogether, our study indicates that wild-type bioEntity exerts an antiapoptotic effect in neurons that appears to be abolished by the Parkinson's disease-related mutation, thereby suggesting a possible mechanism underlying both sporadic and familial forms of this neurodegenerative disease.	positive
936185913f822f9c48e4661aec7a80f6d1a4d39f	Nucleic Acids	Mutation in the bioEntity gene identified in families with Parkinson's disease.	positive
4206fb0b2aaa59ac06f8f25c0379e55d89ef4780	Nucleic Acids	Our data show that, in addition to the previously described hereditary bioEntityopathies, dementia with Lewy bodies is related to mutation of alpha-synuclein.	positive
bc5f9cd094958af22bf270f2da4bee4211d90632	Nucleic Acids	p25alpha Stimulates bioEntity aggregation and is co-localized with aggregated alpha-synuclein in alpha-synucleinopathies. Aggregation of the nerve cell protein alpha-synuclein is a characteristic of the common neurodegenerative alpha-synucleinopathies like Parkinson's disease and Lewy body dementia, and it plays a direct pathogenic role as demonstrated by early onset diseases caused by mis-sense …	positive
7e836b081e056aba7ecbc23ffc6000ca1ca6a0b1	Nucleic Acids	The bioEntity gene is implicated in the pathogenesis of Parkinson's disease.	positive
315525048097c5aeae5eb834d78c79d437ddcc8a_6af7902bd5c832021a3914c2081e3990bf07cec5	Nucleic Acids	The new mutation, E46K, of bioEntity causes Parkinson and Lewy body dementia.	positive
02c697d91084a1e7f84bbe3666a0819d81907de2	Nucleic Acids	We did not observe an effect of the synuclein A53T mutation, which causes one familial form of PD, on interactions with synphilin-1. Synphilin-1 interacts with bioEntity, which has been implicated in the pathogenesis of Parkinson's disease (PD).	positive
1e408d63b61ab0222bcc35cf3da46f8227a17faa	Nucleic Acids	We investigated bioEntity mutations, causative for autosomal dominant forms of Parkinson's disease (A30P, A53T and E46K), and phosphorylation mutants at serine 129 (S129A and S129D) using fluorescently labelled alpha-synuclein, actin and tau.	positive
5d9f9a76789e16ea23fe7f541208bb8e4d0066e7	Nucleic Acids	bioEntity (SNCA) is central to the pathogenesis of Parkinson disease (PD), with 3 missense mutations reported to date.	positive
3ffda5ee273660ee9dd2c882015d36a2446881c1	Nucleic Acids	bioEntity is a neuronal protein implicated genetically in Parkinson's disease. These findings implicate nuclear alpha-synuclein in promoting nigrostriatal degeneration in Parkinson's disease and encourage exploration of histone deacetylase inhibitors as potential therapies for the disorder. Alpha-synuclein mutations that cause familial Parkinson's disease, A30P and A53T, exhibit increased nuclear…	positive
f01a0572eaa3998507a97f6f7396606a7502254a	Nucleic Acids	bioEntity is the major component of Lewy bodies in patients with Parkinson's disease, and mutations in the alpha-synuclein gene are responsible for some familial forms of the disease.	positive
cbab3a92248b4665e1beee526337b60422ad48fd	Nucleic Acids	bioEntity p.H50Q, a novel pathogenic mutation for Parkinson's disease. Here, we describe a novel missense mutation in exon 4 of SNCA encoding a H50Q substitution in a patient with dopa-responsive Parkinson's disease with a family history of parkinsonism and dementia. Alpha-synuclein plays a central role in the pathophysiology of Parkinson's disease.	positive
5b80743aa29d67f2cb0d1f58586628a64fab9430	Nucleic Acids	Comparison of the phenotype of the DFNB21 heterozygous carriers with that of DFNA8/12-affected individuals supports the hypothesis that the TECTA mutations which cause the dominant form of deafness have a dominant-negative effect. This establishes that bioEntity mutations can be responsible for both dominant and recessive forms of deafness. An alpha-tectorin gene defect causes a newly identified …	positive
7c690a1d6e6366b44f1a77ca09f18debdc2b41e7	Nucleic Acids	On this basis, we reassigned affectation status and identified a p.Cys1837Arg autosomal dominant mutation in bioEntity segregating in all family members except two persons, who segregated autosomal recessive deafness caused by p.Val37Ile and p.Leu90Pro mutations in Connexin 26.	positive
d02251a0757e45ba2e8100ccdf35ca91f05742b2	Nucleic Acids	The human bioEntity (TECTA) gene has recently been cloned and proposed to be involved in autosomal dominant non-syndromic hearing impairment (NSHI) in two families linked to the DFNA12 locus.	positive
c6203a2c59383315d3d077325b075c000132eb72	Nucleic Acids	Linkage between polymorphisms of the bioEntity gene or the cardiac troponin T gene and hypertrophic cardiomyopathy was assessed in 27 families. Mutations in the genes for cardiac troponin T and alpha-tropomyosin in hypertrophic cardiomyopathy.	positive
01aecf9276aff4f56e0ef52ce50f31d1dfd29b77	Nucleic Acids	Mutations in bioEntity are a rare cause of familial hypertrophic cardiomyopathy, accounting for approximately 3 percent of cases.	positive
7ed4e5906ae43e73555e2e7b693104bfff3320b1	Nucleic Acids	Mutations that alter the surface charge of bioEntity are associated with dilated cardiomyopathy.	positive
34278ced4c20412c97482b02daa81ab74fe9db42	Nucleic Acids	Novel missense mutation in bioEntity gene found in Japanese patients with hypertrophic cardiomyopathy. Two missense mutations of the alpha-tropomyosin gene were detected in Japanese patients with familial HCM. We have searched for mutations in alpha-tropomyosin gene in 50 Japanese patients with hypertrophic cardiomyopathy (HCM) by means of polymerase chain reaction (PCR)-single strand conformatio…	positive
eaf0a78606b781b4d5f730543bea0d2401e85bb1	Nucleic Acids	bioEntity and cardiac troponin T mutations cause familial hypertrophic cardiomyopathy: a disease of the sarcomere. We demonstrate that missense mutations (Asp175Asn; Glu180Gly) in the alpha-tropomyosin gene cause familial hypertrophic cardiomyopathy (FHC) linked to chromosome 15q2.	positive
bd1a814b7547e96b8357a1228b94e7b726fda152_a6bd99710e5bc7a8d12010e035d62269bf37db69_4aa85f246de8b14434da04373000e12ab71f038d	Nucleic Acids	Compilation of the clinical records of 43 patients with documented mutation in the bioEntity gene revealed differences from Friedreich ataxia: cardiomyopathy was found in only 19% of cases, whereas head titubation was found in 28% of cases and dystonia in an additional 13%.	positive
d247d29c5c02c1c1e7c0e249f043a927a890f674	Nucleic Acids	Recent works suggest that alpha-synuclein could play a central role in Parkinson's disease (PD). Wild-type but not Parkinson's disease-related ala-53 --> Thr mutant bioEntity protects neuronal cells from apoptotic stimuli. Altogether, our study indicates that wild-type alpha-synuclein exerts an antiapoptotic effect in neurons that appears to be abolished by the Parkinson's disease-related mutatio…	positive
64847a2a57ca1738c02815a8384013b188768067	Nucleic Acids	Mutations in the bioEntity gene, MAN1B1, cause autosomal-recessive intellectual disability.	positive
2e6928de78522fad3150434421eddbc01f6cd279	Nucleic Acids	Altered expression of bioEntity, through either a change in translational efficiency, mRNA stability or splicing, could explain the clinical phenotype in these boys and the phenotypic overlap with Opitz GBBB syndrome. Alpha 4 is a regulatory subunit of the major cellular phosphatase, PP2A, that has recently been shown to interact with MID1, the product of the gene mutated in X-linked Opitz GBBB s…	positive
140e27a9b6a5f83bb106b77977c6101853afc0a3	Nucleic Acids	The finding that bioEntity, a rapamycin-sensitive regulatory subunit of PP2-type phosphatases, interacts strongly with the RBCC proteins, MID1 and MID2, implicates this signaling pathway in the pathogenesis of the X-linked form of Opitz GBBB syndrome and provides a possible explanation for the intrafamilial variability in clinical presentation of the disorder. These investigators also showed that…	positive
ab891b616b2a7b87c5c82dedd90203e47adac585	Nucleic Acids	We are currently investigating whether molecular defects in bioEntity indeed underlie FG syndrome or other developmental disorders mapping to the proximal long arm of the X chromosome. Overlap in the clinical features of FG and Opitz GBBB syndromes warrants investigation of Alpha 4 as a candidate for causing FG syndrome. It is therefore perhaps worthy to note that the Alpha 4 gene maps to Xq13 [2…	positive
fe92c12a7626814c63288cb41dc0126c211e2602	Nucleic Acids	To explore the novel disease gene for DCM, we examined CRYAB encoding alphaB-crystallin for mutation in the patients with DCM, since alphaB-crystallin was recently reported to associate with the heart-specific N2B domain and adjacent I26/I27 domain of titin/connectin, and we previously reported a N2B mutation, Gln4053ter, in DCM. bioEntity mutation in dilated cardiomyopathy. A missense mutation o…	positive
a2a0611fad17c4d6bfb9f271aa5e9ba21f75f9b1	Nucleic Acids	Identification of four novel mutations in the bioEntity gene in five Italian patients with infantile onset glycogen storage disease type II.	positive
42602a6047d0c470171b2c7afe6ed2952dbbb2b4	Nucleic Acids	Both Southern-blot hybridization of human-hamster somatic cell hybrid lines and fluorescence in situ hybridization revealed a single bioEntity gene corresponding to the 8q13.1-13.3 region of chromosome 8, which is identical to the locus of a recently described clinical disorder, ataxia with selective vitamin E deficiency (AVED).	positive
fe636851abb7622083333b02e643e0f9db225d7b_afe2929d26d13cdc42ccf3a2e94b2708451b4364_8925291682c89811c88916590cac3fd5e564893e	Nucleic Acids	Transfection of bioEntity cDNA into gastric adenocarcinoma AGS cells produced class III mucin, indicating that alpha4GnT is responsible for the formation of class III Con A reactivity.	positive
138656017f2fee3b4ca73c6851f28a8589e60857	Nucleic Acids	A missense mutation in the bioEntity chaperone gene causes a desmin-related myopathy.	positive
e7b0ea9bdf54b2a48c3bee925a9a4151b93548e4	Nucleic Acids	bioEntity mutation in dilated cardiomyopathies: low prevalence in a consecutive series of 200 unrelated probands.	positive
855af286321b8fe805d8130850526e458c530668	Nucleic Acids	The other patients with severe PHA had two homozygous mutations, a novel deletion mutation in exon 8 of the bioEntity gene and a splice site mutation in intron 12 of the betaENaC gene. Severe PHA cases are associated with mutations leading to absence of normal-length alpha, beta or gammaENaC, while a mild case has been found to be associated with a missense mutation in alphaENaC. Most of the PHA-…	positive
7645001076bbeb77c377a25d8c20a19b9ab2b6a7_08a565bb7d2383a39355347bd6d969d58167b87f_98c8df2b798029c88f935d992f04d93f082ad472_6ae98b0f8d673c5bb32b17b82da4b864cde741ab	Nucleic Acids	Furthermore, polymorphism in the bioEntity gene is associated with type 2 diabetes, dyslipidemia, gout and chronic kidney disease [33aI-nonASCII-A-nonASCII-A-nonASCII-36].	positive
5aad94d01a253503c4ed370b4593b4b9050cbe01	Nucleic Acids	bioEntity gene mutation in a patient with congenital cardiomyopathy and dysmorphic features ALPK3 gene mutation in a patient with congenital cardiomyopathy and dysmorphic features.	positive
876ae6fb458fbed03ce362cd4aa7543677b5f772	Nucleic Acids	Biallelic truncating mutations in the newly identified gene bioEntity give rise to severe, early-onset cardiomyopathy in humans.	positive
1d568ea68a4ef015dee3572cfbf75a22df594b36	Nucleic Acids	Notable variants included frameshift mutations in bioEntity and KANSL1L and a missense variant in the previously established X-linked deafness gene POU3F.	positive
30b86d7f4ea4959ffe994ae2c0337f0794e329cd	Nucleic Acids	Recently, the bioEntity gene was described as a new hereditary cardiomyopathy gene underlying pediatric cardiomyopathies.	positive
443e749362b6d8eac07ba0c7bc6bd2fef98717b8	Nucleic Acids	Recently, the bioEntity gene was described as a new hereditary cardiomyopathy gene underlying pediatric cardiomyopathies. In conclusion, ALPK3 should be included in the list of genes to be considered in genetic studies for patients affected with pediatric syndromic cardiomyopathy. Our work extends the phenotypic spectrum of the ALPK3-associated cardiomyopathy by reporting additional clinical feat…	positive
3e0c0bae82fb44bb1527217bc7a95c277c53c435	Nucleic Acids	We provide further evidence for involvement of bioEntity in cardiomyopathy, as well as identify a unique progression of DCM to HCM. Here we report a null variant in the autosomal recessively inherited cardiomyopathy gene ALPK3, which was identified in a patient who initially presented with DCM that later progressed to HCM.	positive
d9be3da129b009d4b3228ceb6287ad7bcce1b24d	Nucleic Acids	We provide further evidence for involvement of bioEntity in cardiomyopathy, as well as identify a unique progression of DCM to HCM. Here we report a null variant in the autosomal recessively inherited cardiomyopathy gene ALPK3, which was identified in a patient who initially presented with DCM that later progressed to HCM. Furthermore, two individuals with heterozygous null variants in ALPK3 from…	positive
ccb471ccc0af9e7392a2066acebba38a5ca04241	Nucleic Acids	We provide further evidence for involvement of bioEntity in cardiomyopathy, as well as identify a unique progression of DCM to HCM. Recently, homozygous null variants in ALPK3 were reported as a novel cause of severe pediatric cardiomyopathy in five patients from three unrelated consanguineous families by Almomani et al. (2016). Notably, Van Sligtenhorst et al. (2012) observed cardiomyopathy in m…	positive
36e843a6adbe2b30b0ecce76f398e6efbcb15bb4	Nucleic Acids	A homoallelic Gly317-->Asp mutation in bioEntity causes the perinatal (lethal) form of hypophosphatasia in Canadian mennonites.	positive
03c1ec659fd0fa55f2406c1d4de7210d1297bda3	Nucleic Acids	A point mutation (c.323C>T) in the bioEntity gene leading to a proline to leucine substitution at position 108 of TNSALP was first reported in a patient diagnosed with odonto-HPP (M Herasse et al., J Med Genet 2003;40:605-609), although the effects of this mutation on the TNSALP molecule have not been elucidated.	positive
d2277aa4ce04a92e4c33f5b70ae89889f5f61537_c6b5f6d87c48ed92f8889e6449c67b82c5a0eadf	Nucleic Acids	Hypomorphic mutations in bioEntity, the gene encoding human TNAP (Alpl in mice) lead to hypophosphatasia, a heritable form of rickets or osteomalacia.	positive
f2190b3f5472d8186084bb908764b7784749e236	Nucleic Acids	Hypophosphatasia (HPP) is an inherited disorder of mineral metabolism caused by mutations in bioEntity, encoding tissue non-specific alkaline phosphatase (TNAP).	positive
7e889f22c59b3e4b24a393b2f10172a077841f0c	Nucleic Acids	Novel bioEntity genetic alteration associated with an odontohypophosphatasia phenotype.	positive
0c24cac9e2cd83ce6d101467408b92937170d2c7	Nucleic Acids	Severe hypophosphatasia: characterization of fifteen novel mutations in the bioEntity gene. We report the characterization of ALPL gene mutations in a series of 11 families from various origins affected by perinatal and infantile hypophosphatasia.	positive
97e977d1e02e46cd7c83f6939c439ff960602e44	Nucleic Acids	Those bioEntity mutations that substitute critical TNAP amino acids involved in coordinating Ca2+ to M4 cause hypophosphatasia because of their 3D-structural impact, but M4-bound Ca2+ is catalytically inactive. In this report, we have investigated the functional significance of Ca2+ binding to all four metal ion-binding sites in TNAP to better understand how the activity of TNAP is regulated duri…	positive
585c4c64d6537d286bd3d138276f2a864d1d9d0c	Nucleic Acids	We, along with other groups, have previously showed that bioEntity gene mutations could exhibit a dominant negative effect leading to a mild HPP phenotype in heterozygotes [11-14]. We and others previously showed that the measurement of in vitro AP activity in COS cells transfected by the mutated cDNA of ALPL correlates with the HPP phenotype [15-21], and that the dominant negative effect of muta…	positive
5acfc698ef408df89612a162107ebafba1f20821_34a6aeb6cbb593d38c795cc2958fc80906472ea4_ab819b9485e9f4891773415e813fa06d2996f60c	Nucleic Acids	bioEntity mutations account for a number of recessive motor neuron diseases including forms of amyotrophic lateral sclerosis, primary lateral sclerosis and hereditary spastic paraplegia.	negative
3d78265ed307693376acabb02be7efd7f067665a	Nucleic Acids	bioEntity mutations account for a number of recessive motor neuron diseases including forms of amyotrophic lateral sclerosis, primary lateral sclerosis and hereditary spastic paraplegia. Notably, a feature common to eight reported ALS2 mutations among motor neuron diseases is the loss of VPS9 domain, resulting in the failure of Rab5 activation. Thus, a perturbation of endosomal dynamics caused by…	negative
43a72d8579460cd9b04ca23a4bb60cd42315daed	Nucleic Acids	bioEntity, the causative gene product for a number of recessive motor neuron diseases, is a guanine-nucleotide exchange factor for Rab5, and acts as a modulator for endosome dynamics.	negative
19aade29236098baffbdd527c060fc28103267eb_3c8fbac46896c1be3d48e7cc1900c3b3c2c8349c	Nucleic Acids	Amyotrophic lateral sclerosis 2 (bioEntity) is an autosomal recessive form of juvenile ALS and has been mapped to human chromosome 2q33. Deletion mutations are predicted to cause a loss of protein function, providing strong evidence that ALS2 is the causative gene underlying this form of ALS.	positive
15b13366976818d8975f9640c97de9608ec69fc1_e926c5870f2d3942d29665afb102cee5a7916bb6	Nucleic Acids	Mutations in bioEntity cause some recessive familial forms of amyotrophic lateral sclerosis (ALS) but the function of ALS2 is poorly understood.	positive
c91e41c5c29a8580601943e01bb6749395ccf977_f3269dc41464d3364cc5460a48f866b14be76570_1a728afec58dd0eaf536916c981f9bceda6365f0_e9c9bf8e067c78b61ae931029eab8c5ac65ccdb2	Nucleic Acids	Mutations in the bioEntity gene have been known to account for a juvenile recessive form of amyotrophic lateral sclerosis (ALS2), a rare juvenile recessive form of primary lateral sclerosis, and a form of hereditary spastic paraplegia (HSP), indicating that the ALS2 protein is essential for the maintenance of motor neurons.	negative
87c0dffb79f1edc030c6f800e0460d3f2d31b7cc	Nucleic Acids	Subsequently, the same mutation was identified in patients from six additional kindreds but with different clinical courses, such as bioEntity, late-onset SMA, and typical severe ALS with rapid progression.	positive
06bd245769ed57217cc788cb1b73164c3d963719	Nucleic Acids	The gene encoding bioEntity, a protein with three guanine-nucleotide exchange factor domains, is mutated in a form of recessive amyotrophic lateral sclerosis.	positive
004bb5e6319be344158792bb63ceef83589187df_77f5e0324b1f8780667d99062a76b5d483dd8ebe	Nucleic Acids	However, no bioEntity mutations have been associated with human AI. In summary, the identification of a homozygous 2347 bp genomic deletion in AMBN identifies for the first time that AMBN mutations cause autosomal recessive hypoplastic human AI. Using autozygosity mapping and exome sequencing, we identified genomic deletion of AMBN exon 6 in a second cousin consanguineous family with three of the…	positive
b332cbbbd89dc07b31cc5152544d9726216ff4d2	Nucleic Acids	As expected, such a de-regulation of the oncogene C-MYC correlates with increased tumorigenesis in bioEntity-defective systems, unravelling AMBRA1 as a haploinsufficient tumour suppressor gene. As expected, such a de-regulation of c-Myc correlates with increased tumorigenesis in AMBRA1-defective systems, thus supporting a role for AMBRA1 as a haploinsufficient tumour suppressor gene. In the light…	positive
5bc88446493bfc8f6a7f6ae1de66c68b17a1fdae_ce49f5bcb8f7895e0d9a47c3f81923e287f3e1a3	Nucleic Acids	Importantly, we also found bioEntity mutations in human tumours (in the endomethrium, large intestine and urinary tract, with 2.2%, 2.9% and 2.94% frequence of mutation, respectively) and a clear inverse correlation between AMBRA1 and P C-MYCS62 levels in a number of lung adenocarcinoma cell lines and a breast carcinoma cell line (Fig. 6g-h, Supplementary Fig. 2e and S6).	positive
1fe992650e7c39a58688f14e8042163c4bd5d0fa	Nucleic Acids	In this study, we identified five rare missense mutations of bioEntity in 352 NTDs cases, which were absent in 224 matched controls. Taken together, our findings suggest that rare mutations of the autophagy regulator gene AMBRA1 may contribute to the etiology of human neural tube defects, and trehalose is a promising treatment for a subset of NTDs caused by autophagy impairment. However, the gene…	positive
6566eb473919b44610c84c105f4ed62e245b7d20	Nucleic Acids	Genetic association analyses of bioEntity haplotypes for asthma revealed significant protective associations between the variant haplotype in several asthma cohorts.	positive
02ae9738ff8ece9b109879a6236caf30d17f744e	Nucleic Acids	However, little is known regarding genetic regulation of bioEntity enzymatic activity in human allergic diseases.	negative
fc14dd99a6ef002db91c9bd80b5ee7034d4f07e7_cdef14a46cdd5cc7b88a29faf525df434ea7e730	Nucleic Acids	The mechanisms causing AI in this case are unclear, but the comparison between the enamel phenotype of exfoliated deciduous teeth from human patients with that of Amtn-/- and Amtn+/- mouse models suggests that the mouse models do not accurately reflect or predict the disease mechanism operating in this human case. However, no AMTN mutations have yet been associated with human AI. bioEntity (AMTN)…	positive
eb794bbf6fb33c9edabce28d66c71ccbf4d72ed2_420784373264308c6aefc7ffbb83355dce0cf0e1	Nucleic Acids	We have identified two kindreds with X-linked AI and characterized the bioEntity mutations underlying their AI phenotypes.	positive
a39ccf5047e56342ff6c68da07cd77c060267216	Nucleic Acids	Functionally, exogenous bioEntity enhances the expression of a I<b2>-catenin/T-cell factor-dependent reporter gene, and knockdown of endogenous Amer3 reduces Wnt target gene expression in colorectal cancer cells.	positive
7b76791af297b4c9e5d52cc47dcac95f7ecc7aab	Nucleic Acids	Amelogenin signal peptide mutation: correlation between mutations in the amelogenin gene (bioEntity) and manifestations of X-linked amelogenesis imperfecta.	positive
f8a38862b005285c9d4dac718e179e265d4a3701	Nucleic Acids	In this study we describe a 9-bp deletion in exon 2 of the amelogenin gene (bioEntity) causing X-linked hypoplastic amelogenesis imperfecta, a disease characterized by defective enamel.	positive
8951c90a0bfc0acd447f253a085b45bb3e872daf	Nucleic Acids	bioEntity is a p53-inducible gene downregulated in tumors. Furthermore, expression array analysis indicated that human AMID mRNA expression was downregulated in a majority of human tumors.	positive
6eaed6b4793b64a4fa484a14d2cacc33f4b4d2d7	Nucleic Acids	In this study, we demonstrate direct interactions between MEF and bioEntity proteins, including the AML1/ETO fusion protein, in t(8;21)-positive acute myeloid leukemia (AML) cells. Interference with MEF function by AML1/ETO may lead to dysregulation of genes important for myeloid differentiation, thereby contributing to the pathogenesis of t(8;21) AML.	negative
cc7a7f449ad3254fe5d545ac83047674633c222f	Nucleic Acids	The bioEntity-CBF beta transcription factor complex is the most frequent target of specific chromosome translocations in human leukemia.	negative
43ca3f385b5c9e1325cc6d3dcb0289d4892516b8	Nucleic Acids	The bioEntity gene on chromosome 21 is disrupted in the (8;21)(q22;q22) translocation associated with acute myelogenous leukemia and encodes a protein with a central 118-amino-acid domain with 69% homology to the Drosophila pair-rule gene, runt.	positive
ab228641a20eeb7e017978d93adea426a699f497	Nucleic Acids	The leukemia-associated bioEntity (Runx1)--CBF beta complex functions as a DNA-induced molecular clamp. We have determined the structure, at 2.6 A resolution, of the AML1 (Runx1) Runt domain--CBF beta--DNA ternary complex, the most common target for mutations in human leukemia.	negative
05758eafe50e89bd052cf88d574e2998bdf6d9bd_ae6c10714b463ecad0c894e000aafed9565b5571	Nucleic Acids	bioEntity gene is localized in the critical region of contiguous deletion syndrome on Xq22.3 implicated in Alport syndrome, mental retardation, midface hypoplasia, and elliptocytosis (AMME complex).	positive
1e52ff7b20f7156f0f9e518a672323673318b8c4	Nucleic Acids	bioEntity: a single point mutation causes developmental delay, midface hypoplasia and elliptocytosis	positive
daa006c2d04e2bc56f101c93582d7ce5e1792b9d_597bcfb4ea1ce1be7662665b14ff79304f4cadcd	Nucleic Acids	In our effort to isolate additional genes from the deleted region, we have identified the gene named bioEntity (Alport syndrome, mental retardation, midface hypoplasia, and elliptocytosis chromosomal region gene 1).	positive
f35de3867a3933964e6384be63cef438183851bc_3987128114ac0ff21450eda6320c21c2a5f79dcd	Nucleic Acids	Literature describing bioEntity is sparse; its description and name (Alport syndrome, Mental retardation, Midface hypoplasia and Elliptocytosis Chromosomal Region gene 1) is derived from its cytogenic location within Xq22.3aI-nonASCII-A-nonASCII-A-nonASCII-Xq23 and its previous association with a very rare contiguous gene deletion syndrome originally named Alport syndrome, mental retardation, mid…	positive
29201e4baae1a383d8b3313eb8fb0c465a8cf33c	Nucleic Acids	Literature describing bioEntity is sparse; its description and name (Alport syndrome, Mental retardation, Midface hypoplasia and Elliptocytosis Chromosomal Region gene 1) is derived from its cytogenic location within Xq22.3aI-nonASCII-A-nonASCII-A-nonASCII-Xq23 and its previous association with a very rare contiguous gene deletion syndrome originally named Alport syndrome, mental retardation, mid…	positive
6ec5a57e186af2def166d332c96636fd6b04285d	Nucleic Acids	Nephrocalcinosis, hypercalciuria, cataracts (in proband II(2)), submucous cleft palate and bifid uvula are unique to our study and may be entirely incidental; we do not have sufficient evidence in support of any causal relationship between bioEntity and these manifestations. The single point mutation in AMMECR1 in this study accounts for early speech and language delay, hypotonia, midface hypopla…	positive
e992a365a7b7fa2b0ffffc4c744fe5f1bef801b6	Nucleic Acids	Our study shows that a single missense mutation in bioEntity causes a phenotype of midface hypoplasia, mild intellectual disability and the presence of elliptocytes, previously reported as part of a contiguous gene deletion syndrome.	positive
af52a6c4f8924f4ead00d0ee43255ad0a00674ec_1b27d54fbab828f01dbc53f4ee938e15eda198a8	Nucleic Acids	Recently, mutations in bioEntity were reported in two maternal half-brothers, presenting with nephrocalcinosis, midface hypoplasia and, in one of the siblings, deafness and elliptocytosis.	positive
fe4078fa4686330fa470ef33cbae7aa1d9015053	Nucleic Acids	The single point mutation in bioEntity in this study accounts for early speech and language delay, hypotonia, midface hypoplasia and elliptocytosis, and is found in association with nephrocalcinosis, cleft palate, bifid uvula, hearing loss, hypercalciuria, strabismus, cataracts, hypermobility, hypotonia and delay in eruption of primary dentition; although the phenotypic penetrance is varied.	positive
311a19a50d0700583063152ebf78e5b7525929ff	Nucleic Acids	We show that this variant alone causes midface hypoplasia, speech and language delay and elliptocytosis, emphasising the critical importance of bioEntity in the pathogenesis of AMME. Contiguous gene deletions of varying sizes within Xq22.3aI-nonASCII-A-nonASCII-A-nonASCII-Xq23 manifest in phenotypes that partially or completely overlap the AMME disease spectrum have been described in five previou…	positive
97eb329ed80206c96a4043c24fd05593a81420f0	Nucleic Acids	In an attempt to define the differences between rodents and higher mammals regarding bioEntity[14], we created Amn knock-in mice with three different human IGS mutations (data not shown). The change in intron 10 of AMN (c.1170-6C>T) in patient MGA81 was found in the aforementioned unstable GC-rich region of AMN.	positive
4522ef6628a115e82c3c04507b2ceb309c59d07c	Nucleic Acids	In summary, mutations of CUBN and bioEntity in IGS patients caused complete defects in export from the ER, mature glycosylation and membrane targeting of cubam, highlighting the importance of post-translational modifications for biogenesis and stability of the complex. Mutations in either cubilin (CUBN) or amnionless (AMN) genes cause Imerslund-GraI<88>sbeck syndrome (IGS), a hereditary disease c…	positive
955305db4572b0a3c5b452f676fcbc0e41b53a78	Nucleic Acids	Mutations in either cubilin (CUBN) or amnionless (bioEntity) genes cause Imerslund-GraI<88>sbeck syndrome (IGS), a hereditary disease characterised by anaemia attributed to selective intestinal malabsorption of cobalamin and low-molecular weight proteinuria.	positive
995e20ead1cd1e07d64840011afc333f8f757aee	Nucleic Acids	Mutations in either cubilin (CUBN) or amnionless (bioEntity) genes cause Imerslund-GraI<88>sbeck syndrome (IGS), a hereditary disease characterised by anaemia attributed to selective intestinal malabsorption of cobalamin and low-molecular weight proteinuria. Mutations in either cubilin (CUBN) or amnionless (AMN) genes cause ImerslundaI-nonASCII-A-nonASCII-A-nonASCII-GrAI<83>A-nonASCII-sbeck syndr…	positive
bd4a937079b823d132e50d2f287a4564583521ca	Nucleic Acids	Mutations in either cubilin (CUBN) or amnionless (bioEntity) genes cause ImerslundaI-nonASCII-A-nonASCII-A-nonASCII-GrAI<83>A-nonASCII-sbeck syndrome (IGS), a hereditary disease characterised by anaemia attributed to selective intestinal malabsorption of cobalamin and low-molecular weight proteinuria. Mutations in either cubilin (CUBN) or amnionless (AMN) genes cause Imerslund-GraI<88>sbeck syndr…	positive
64c8961d834a1a782aba595337b4934a0faa2d1a	Nucleic Acids	Novel compound heterozygous mutations in bioEntity cause Imerslund-GrAI<83>A-nonASCII-sbeck syndrome in two half-sisters: a case report Using targeted Sanger sequencing of AMN and CUBN, we identified novel compound heterozygous mutations in AMN in a family from the United Kingdom with typical clinical features of Imerslund-GrAI<83>A-nonASCII-sbeck Syndrome. Novel compound heterozygous mutations i…	positive
f46cddbeb5bb822fa4cee713ab3ab95177653a63	Nucleic Acids	One IGS case (MGA12) with mutations in bioEntity showed severe psychosis, which only responded to high-dose Cbl therapy [33].	positive
81d31f24622409f93eedd932ffbefa1124d6ee4d_ce56306d7bd7280079fe9c0c7753928549d0b8c8	Nucleic Acids	Recessive mutations in CUBN or bioEntity cause Imerslund-GrAI<83>A-nonASCII-sbeck Syndrome (IGS), while recessive mutations in GIF cause Intrinsic Factor Deficiency (IFD). Recessive mutations in CUBN or AMN cause Imerslund-GraI<88>sbeck Syndrome (IGS), while recessive mutations in GIF cause Intrinsic Factor Deficiency (IFD).	positive
e6a3dc67e6059ebc28f6bb7fac44e368aa74898e	Nucleic Acids	Recessive mutations in CUBN or bioEntity cause Imerslund-GraI<88>sbeck Syndrome (IGS), while recessive mutations in GIF cause Intrinsic Factor Deficiency (IFD). IGS was also observed in dogs with two different mutations in the canine AMN gene and the phenotype was similar to that observed in humans [53]. Recessive mutations in CUBN or AMN cause Imerslund-GrAI<83>A-nonASCII-sbeck Syndrome (IGS), w…	positive
a320c260fbb90b916cd92c5dfefea1934713e328	Nucleic Acids	Recessive mutations in CUBN or bioEntity cause Imerslund-GraI<88>sbeck Syndrome (IGS), while recessive mutations in GIF cause Intrinsic Factor Deficiency (IFD). Recessive mutations in CUBN or AMN cause Imerslund-GrAI<83>A-nonASCII-sbeck Syndrome (IGS), while recessive mutations in GIF cause Intrinsic Factor Deficiency (IFD).	positive
351ca9cf93bab09f55327b03d5464ff372bbcf84	Nucleic Acids	We therefore examined the underlying genetic cause of IGS in this family by performing direct Sanger sequencing of the genes bioEntity (12 exons) and CUBN (67 exons) known to be implicated in autosomal recessive IGS. Novel compound heterozygous mutations in AMN cause Imerslund-GrAI<83>A-nonASCII-sbeck syndrome in two half-sisters: a case report Novel compound heterozygous mutations in AMN cause I…	positive
7aa2253beeb5931dd8b5c13712eb26433ec35095	Nucleic Acids	A novel bioEntity gene mutation in a newborn with nonketotic hyperglycinemia and early myoclonic encephalopathy.	positive
55c4103b81b956449217f7060b1998eb55fc47ad	Nucleic Acids	These results identify a physiological activity of APP in cholinergic neurons, and our data indicate that deregulation of APP function may contribute to cholinergic impairment and AD pathogenesis. The key pathological features of Alzheimer's disease include synaptic dysfunction, profound changes in the cholinergic system, and deposition of beta-amyloid peptides generated by proteolytic processing…	negative
167c4b509598688d5d76af4ee901e7d7c6ca42dd	Nucleic Acids	The familial Alzheimer's disease gene product bioEntity (APP) is sequentially processed by beta- and gamma-secretases to generate the Abeta peptide.	positive
63005f7da38a4a8a10c235fd46b668aed00ada47	Nucleic Acids	A mutation in the bioEntity associated with hereditary Alzheimer's disease.	positive
278c8a6934405238fa5675e42dbf02027eaec7a1	Nucleic Acids	A novel missense mutation, Leu723Pro, in the bioEntity (APP) gene was discovered in an early-onset Alzheimer's disease family.	positive
e28fe8e195ea75b80c79a07303deb37b9fb76ec7	Nucleic Acids	Ablation of calreticulin, reduction of calreticulin levels or interference with calreticulin's binding to APP enables APP to interact directly with presenilin and the other components of the II-nonASCII-3-secretase complex (Fig. 10D) leading to increased proteolytic cleavage of APP, to enhanced AII-nonASCII-2 production and to aggregation of AII-nonASCII-2, contributing to the amyloidogenic aspec…	negative
c850938dc3f6a85288bee9f51472d418e0c71abd	Nucleic Acids	Amyloidogenic processing of the bioEntity (APP) with deposition in brain of the 42 amino acid long amyloid beta-peptide (A beta(42)) is considered central to Alzheimer's disease (AD) pathology. Here, we describe an aggressive form of AD caused by a novel missense mutation in APP (T714I) directly involving gamma-secretase cleavages of APP.	positive
0f4ad586abe81eb5467ff28a43ec4bd45f3ee670	Nucleic Acids	By using PCR direct sequencing of exon 17 (encoding part of the beta protein) of the APP gene, we have found that a Japanese AD patient harbours a C to T substitution, responsible for a valine to isoleucine change at position 717, heterogeneously. The human amyloid beta protein, which is a cleavage product of bioEntity (APP), is a major component of the amyloid deposited in the brain of patients …	positive
d32ebfccf90a8c9153a4a0ff95f6933a9221c46d	Nucleic Acids	Cleavage of bioEntity (APP) by the intramembrane protease I<b3>-secretase is linked to Alzheimer's disease (AD). Residues at the interface between PS1 and APP are heavily targeted by recurring mutations from AD patients.	positive
7027bf20985dca2bff6723b15b398792dae56461	Nucleic Acids	DNA from the probands of seven Australian families with hereditary Alzheimer's disease was screened for the presence of known mutations in the bioEntity (APP) gene on chromosome 21 using single stranded conformational polymorphism (SSCP) analysis [14]. A mutation in codon 717 of the amyloid precursor protein gene in an Australian family with Alzheimer's disease.	positive
4bbbb2f8345e84e70cab658d0566ea33fdb35a16	Nucleic Acids	Genetic studies have implicated bioEntity (APP) in the pathogenesis of Alzheimer's disease.	positive
[truncated: 38,768 more rows]
